# Supplementary material for: Exploring the Diversity of Arcobacter butzleri from Cattle in the UK Using MLST and Whole Genome Sequencing
Source: PLoS One. 2013 Feb 6;8(2):e55240. doi: 10.1371/journal.pone.0055240 (PMC3566208; doi:10.1371/journal.pone.0055240)
Supplement: Table S1 — Table showing all ORFs identified in the 7h1h sequence using the ACT program, with BLASTp results for each. (XLSX) [file pone.0055240.s001.xlsx]

## Sheet: Sheet1
GENUS	SPECIES	STRAIN	LOCUS	START	END	F/R	NT	AA	MW	GENE		PRODUCT	BLASTP result/identity	RGP?
Arcobacter	butzleri	7h1h	ORF 0	427	1206	R	780	259	27786	ORF 0	thiG	Thiazole synthase	0.99
Arcobacter	butzleri	7h1h	ORF 1	1229	1513	R	285	94	11007	ORF 1		conserved hypothetical periplasmic protein Abu_0167	0.94
Arcobacter	butzleri	7h1h	ORF 2	1548	2816	R	1269	422	45971	ORF 2		conserved hypothetical putative carbohydrate kinase Abu_0166	0.95
Arcobacter	butzleri	7h1h	ORF 3	2925	3272	R	348	115	13312	ORF 3		hypothetical protein Abu_0165	0.94
Arcobacter	butzleri	7h1h	ORF 4	3273	4274	R	1002	333	37087	ORF 4	qcp	putative DNA-binding/iron metalloprotein/AP endonuclease	0.98
Arcobacter	butzleri	7h1h	ORF 5	4277	4843	R	567	188	21677	ORF 5		hypothetical protein Abu_0163	0.97
Arcobacter	butzleri	7h1h	ORF 6	4836	5129	R	294	97	11647	ORF 6		hypothetical protein Abu_0162	0.95
Arcobacter	butzleri	7h1h	ORF 7	5119	6186	R	1068	355	39502	ORF 7	dxr	1-deoxy-D-xylulose 5-phosphate reductoisomerase	0.97
Arcobacter	butzleri	7h1h	ORF 8	6183	6941	R	759	252	27960	ORF 8	cdsA	CDP-diglyceride synthetase CdsA	0.99
Arcobacter	butzleri	7h1h	ORF 9	7075	7851	R	777	258	27223	ORF 9	traT	TraT complement resistance protein precursor	0.98
Arcobacter	butzleri	7h1h	ORF 10	7947	9209	R	1263	420	45298	ORF 10	hom	homoserine dehydrogenase	1
Arcobacter	butzleri	7h1h	ORF 11	9331	10545	R	1215	404	45639	ORF 11	aspB1	aspartate aminotransferase	1
Arcobacter	butzleri	7h1h	ORF 12	10549	11358	R	810	269	30486	ORF 12		hypothetical protein Abu_0156	1
Arcobacter	butzleri	7h1h	ORF 13	11371	12060	R	690	229	25005	ORF 13		TrmH family tRNA methyltransferase	1
Arcobacter	butzleri	7h1h	ORF 14	12057	12878	R	822	273	30953	ORF 14		putative methyltransferase	0.98
Arcobacter	butzleri	7h1h	ORF 15	12891	13094	R	204	67	7507	ORF 15	rpmE	50S ribosomal protein L31	1
Arcobacter	butzleri	7h1h	ORF 16	13175	14050	R	876	291	33237	ORF 16	miaA	tRNA delta(2)-isopentenylpyrophosphate transferase	0.98
Arcobacter	butzleri	7h1h	ORF 17	14047	14250	R	204	67	7770	ORF 17		hypothetical protein Abu_0151	1
Arcobacter	butzleri	7h1h	ORF 18	14330	15190	F	861	286	32382	ORF 18	ubiA	prenyltransferase	0.99
Arcobacter	butzleri	7h1h	ORF 19	15328	16506	R	1179	392	45496	ORF 19		phage integrase [Campylobacterales bacterium GD 1]	0.35	ins
Arcobacter	butzleri	7h1h	ORF 20	16517	16840	R	324	107	12850	ORF 20		hypothetical protein CBGD1_2377 [Campylobacterales bacterium GD1]	0.4	ins
Arcobacter	butzleri	7h1h	ORF 21	16927	17298	R	372	123	14638	ORF 21		dihydrodipicolinate synthase [Porphyromonas uenonis 60-3]	0.25	ins
Arcobacter	butzleri	7h1h	ORF 22	17502	18686	F	1185	394	46927	ORF 22		putative phage P2 replication protein [Caminibacter mediatlanticus TB-2]	0.27	ins
Arcobacter	butzleri	7h1h	ORF 23	18730	19011	F	282	93	10430	ORF 23		acriflavin resistance protein [Clostridium beijerinckii NCIMB 8052]	0.31	ins
Arcobacter	butzleri	7h1h	ORF 24	19008	20276	F	1269	422	48795	ORF 24		FtsK/SpoIIIE [Bacillus mycoides Rock3-17]	0.24	ins
Arcobacter	butzleri	7h1h	ORF 25	20507	21379	F	873	290	33932	ORF 25		Hypothetical protein; putative membrane protein [Vibrio splendidus LGP32]	0.31	ins
Arcobacter	butzleri	7h1h	ORF 26	21376	21840	F	465	154	18354	ORF 26		hypothetical protein VS_1443 [Vibrio splendidus LGP32]	0.57	ins
Arcobacter	butzleri	7h1h	ORF 27	22143	23363	F	1221	406	47184	ORF 27		hypothetical protein Abu_0148 [Arcobacter butzleri RM4018]	0.9
Arcobacter	butzleri	7h1h	ORF 28	23447	23755	F	309	102	11663	ORF 28		hypothetical protein Abu_0147	0.99
Arcobacter	butzleri	7h1h	ORF 29	23757	24227	R	471	156	17862	ORF 29		MarR family transcriptional regulator	0.99
Arcobacter	butzleri	7h1h	ORF 30	24237	25406	R	1170	389	43024	ORF 30	purT	phosphoribosylglycinamide formyltransferase 2	0.98
Arcobacter	butzleri	7h1h	ORF 31	25431	26171	R	741	246	27300	ORF 31	dapF	diaminopimelate epimerase	0.99
Arcobacter	butzleri	7h1h	ORF 32	26168	26758	R	591	196	22697	ORF 32	coaE	dephospho-CoA kinase	1
Arcobacter	butzleri	7h1h	ORF 33	26802	27350	R	549	182	20661	ORF 33	speE	spermidine synthase	0.99
Arcobacter	butzleri	7h1h	ORF 34	27451	28446	F	996	331	35716	ORF 34	purM	phosphoribosylaminoimidazole synthetase	0.98
Arcobacter	butzleri	7h1h	ORF 35	28709	29515	R	807	268	29972	ORF 35	gapB	glyceraldehyde-3-phosphate dehydrogenase B	0.98
Arcobacter	butzleri	7h1h	ORF 36	29572	30270	R	699	232	26852	ORF 36	pirA	pirin	0.97
Arcobacter	butzleri	7h1h	ORF 37	30273	30776	R	504	167	19011	ORF 37		putative FMN reductase	0.43	ins
Arcobacter	butzleri	7h1h	ORF 38	30792	31565	R	774	257	29589	ORF 38		LigB family protein	0.96
Arcobacter	butzleri	7h1h	ORF 39	31589	32026	R	438	145	15718	ORF 39		periplasmic protein	0.96	* same
Arcobacter	butzleri	7h1h	ORF 40	32194	32646	R	453	150	17066	ORF 40		MarR family transcriptional regulator	0.98
Arcobacter	butzleri	7h1h	ORF 41	32802	33431	R	630	209	23877	ORF 41		periplasmic protein	0.98	* same
Arcobacter	butzleri	7h1h	ORF 42	33577	34689	F	1113	370	40609	ORF 42		putative aminotransferase	0.99
Arcobacter	butzleri	7h1h	ORF 43	34689	35534	F	846	281	32188	ORF 43	hisZ	ATP phosphoribosyltransferase regulatory subunit	0.99
Arcobacter	butzleri	7h1h	ORF 44	35536	36786	F	1251	416	45723	ORF 44	purA	adenylosuccinate synthetase	0.99
Arcobacter	butzleri	7h1h	ORF 45	36967	37341	F	375	124	15012	ORF 45		hypothetical protein Abu_0131	1
Arcobacter	butzleri	7h1h	ORF 46	37341	38459	F	1119	372	41484	ORF 46	carA	carbamoyl phosphate synthase small subunit	0.99
Arcobacter	butzleri	7h1h	ORF 47	38488	38964	R	477	158	17088	ORF 47	pgpA	phosphatidylglycerophosphatase A	0.96
Arcobacter	butzleri	7h1h	ORF 48	38975	39865	R	891	296	34768	ORF 48		two-component response regulator	0.99
Arcobacter	butzleri	7h1h	ORF 49	39862	40986	R	1125	374	41931	ORF 49	ispDF	bifunctional 2-C-methyl-D-erythritol 4-phosphate cytidylyltransferase/2-C-methyl-D-erythritol 2,4-cyclodiphosphate synthase protein	0.99
Arcobacter	butzleri	7h1h	ORF 50	41025	41867	R	843	280	32032	ORF 50		hypothetical protein Abu_0125	0.99
Arcobacter	butzleri	7h1h	ORF 51	42013	43365	F	1353	450	50531	ORF 51	thiC	thiamine biosynthesis protein ThiC	1
Arcobacter	butzleri	7h1h	ORF 52	43432	44613	F	1182	393	42404	ORF 52	mrp	ATP/GTP-binding protein	0.99
Arcobacter	butzleri	7h1h	ORF 53	44649	44906	R	258	85	10223	ORF 53		hypothetical protein Abu_0122	1
Arcobacter	butzleri	7h1h	ORF 54	45069	45680	R	612	203	23301	ORF 54	hisI	bifunctional phosphoribosyl-AMP cyclohydrolase/ phosphoribosyl-ATP pyrophosphohydrolase	0.98
Arcobacter	butzleri	7h1h	ORF 55	45680	45967	R	288	95	11352	ORF 55		hypothetical protein Abu_0120	0.88
Arcobacter	butzleri	7h1h	ORF 56	46008	47081	R	1074	357	39895	ORF 56		Band 7 family protein	0.99
Arcobacter	butzleri	7h1h	ORF 57	47126	48046	R	921	306	33992	ORF 57	ilvE	branched-chain amino acid aminotransferase	1
Arcobacter	butzleri	7h1h	ORF 58	48241	51721	F	3507	1168	130405	ORF 58	metH	5-methyltetrahydrofolate--homocysteine methyltransferase	0.98
Arcobacter	butzleri	7h1h	ORF 59							ORF 59
Arcobacter	butzleri	7h1h	ORF 60	51745	52185	R	441	146	15886	ORF 60		DoxX family protein	0.99
Arcobacter	butzleri	7h1h	ORF 61	52306	52803	F	498	165	19293	ORF 61		hypothetical protein Abu_0115	0.98
Arcobacter	butzleri	7h1h	ORF 62	52815	53624	R	810	269	30114	ORF 62	dacA	serine-type D-Ala-D-Ala carboxypeptidase	0.99
Arcobacter	butzleri	7h1h	ORF 63	53674	54423	R	750	249	29253	ORF 63		hypothetical protein Abu_0113	0.97
Arcobacter	butzleri	7h1h	ORF 64	54426	54866	R	441	146	16872	ORF 64		hypothetical protein Abu_0112	0.98
Arcobacter	butzleri	7h1h	ORF 65	54868	55383	R	516	171	19059	ORF 65	ARCB4	S-ribosylhomocysteinase	0.98
Arcobacter	butzleri	7h1h	ORF 66	55524	57421	F	1899	632	74986	ORF 66		hypothetical protein SUN_2264 [Sulfurovum sp. NBC37-1]	0.37	ins
Arcobacter	butzleri	7h1h	ORF 67							ORF 67
Arcobacter	butzleri	7h1h	ORF 68	57408	58175	F	768	255	34058	ORF 68		hypothetical protein NAMH_0805 [Nautilia profundicola AmH]	0.44	ins
Arcobacter	butzleri	7h1h	ORF 69	58205	58351	F	147	48	5595	ORF 69		hypothetical protein DtoxDRAFT_10100 [Desulfotomaculum acetoxidans DSM 771]	0.5	ins
Arcobacter	butzleri	7h1h	ORF 70	58420	59532	F	1113	370	42319	ORF 70	iamB	ABC transporter, permease protein	0.97
Arcobacter	butzleri	7h1h	ORF 71	59533	60270	F	738	245	27430	ORF 71	iamA	ABC transporter, ATP-binding protein	0.99
Arcobacter	butzleri	7h1h	ORF 72	60270	61178	F	909	302	33873	ORF 72		ABC transporter, periplasmic substrate-binding protein, putative	0.99
Arcobacter	butzleri	7h1h	ORF 73	61175	61753	F	579	192	22385	ORF 73		hypothetical protein Abu_0105	0.97
Arcobacter	butzleri	7h1h	ORF 74	61730	62776	R	1047	348	38831	ORF 74		putative ammonia monooxygenase	0.99
Arcobacter	butzleri	7h1h	ORF 75	62777	63424	R	648	215	24633	ORF 75		conserved hypothetical protein, HAD-superfamily hydrolase	0.99
Arcobacter	butzleri	7h1h	ORF 76	63434	64836	R	1401	467	53873	ORF 76	appA	oligopeptide ABC transporter, periplasmic substrate-binding protein	0.98
Arcobacter	butzleri	7h1h	ORF 77							ORF 77
Arcobacter	butzleri	7h1h	ORF 78	65036	65425	R	390	129	14321	ORF 78	rpsI	30S ribosomal protein S9	1
Arcobacter	butzleri	7h1h	ORF 79	65431	65850	R	420	139	15702	ORF 79	rplM	50S ribosomal protein L13	1
Arcobacter	butzleri	7h1h	ORF 80	65926	67311	R	1386	461	53570	ORF 80		two-component sensor histidine kinase	0.98
Arcobacter	butzleri	7h1h	ORF 81	67305	67981	R	678	225	26324	ORF 81		two-component response regulator	1
Arcobacter	butzleri	7h1h	ORF 82							ORF 82
Arcobacter	butzleri	7h1h	ORF 83	67971	68375	R	405	134	15838	ORF 83		hypothetical protein Abu_0091	1
Arcobacter	butzleri	7h1h	ORF 84	68526	69068	R	543	180	20829	ORF 84		phosphate transport system regulatory protein PhoU, putative	0.96
Arcobacter	butzleri	7h1h	ORF 85	69068	69838	R	771	256	28792	ORF 85	pstB	phosphate transporter, ATP-binding protein	1
Arcobacter	butzleri	7h1h	ORF 86	69854	71964	R	2112	703	77163	ORF 86	pstA	phosphate ABC transporter, permease protein	0.98
Arcobacter	butzleri	7h1h	ORF 87							ORF 87
Arcobacter	butzleri	7h1h	ORF 88	72124	73751	R	1629	542	62854	ORF 88		EAL/GGDEF domain-containing protein	0.99
Arcobacter	butzleri	7h1h	ORF 89							ORF 89
Arcobacter	butzleri	7h1h	ORF 90	73821	74876	R	1056	351	38570	ORF 90	pstS	phosphate ABC transporter, periplasmic phosphate-binding protein	0.99
Arcobacter	butzleri	7h1h	ORF 91	74953	75141	R	189	62	7705	ORF 91		hypothetical protein Abu_0084	0.93
Arcobacter	butzleri	7h1h	ORF 92	75162	76229	R	1068	355	40194	ORF 92	prfA	peptide chain release factor 1	1
Arcobacter	butzleri	7h1h	ORF 93	76233	76493	R	261	86	9773	ORF 93	rpsT	30S ribosomal protein S20	1
Arcobacter	butzleri	7h1h	ORF 94	76577	77911	F	1335	444	48653	ORF 94	glmM	phosphoglucosamine mutase	0.99
Arcobacter	butzleri	7h1h	ORF 95	77908	78381	F	474	157	18308	ORF 95	lspA	lipoprotein signal peptidase	0.98
Arcobacter	butzleri	7h1h	ORF 96	78444	79247	F	804	267	30951	ORF 96		NO MATCH FOUND	0	ins
Arcobacter	butzleri	7h1h	ORF 97	79260	80639	F	1380	459	52641	ORF 97		hypothetical protein BL01658 [Bacillus licheniformis ATCC 14580]	0.41	ins
Arcobacter	butzleri	7h1h	ORF 98	80716	81996	F	1281	426	45691	ORF 98	leuC	3-isopropylmalate dehydratase large subunit	0.99
Arcobacter	butzleri	7h1h	ORF 99	81996	82598	F	603	200	23272	ORF 99	mobA	molybdopterin-guanine dinucleotide biosynthesis protein	0.99
Arcobacter	butzleri	7h1h	ORF 100	82678	84148	F	1470	489	53672	ORF 100		putative sulfide:quinone reductase	0.97
Arcobacter	butzleri	7h1h	ORF 101							ORF 101
Arcobacter	butzleri	7h1h	ORF 102	84377	85573	F	1197	398	44808	ORF 102		rhodanese-like sulfur transferase	0.98
Arcobacter	butzleri	7h1h	ORF 103	85646	86002	R	357	118	13788	ORF 103	rplT	50S ribosomal protein L20	1
Arcobacter	butzleri	7h1h	ORF 104	86100	86297	R	198	65	7237	ORF 104	rpmI	50S ribosomal protein L35	1
Arcobacter	butzleri	7h1h	ORF 105	86435	86961	R	528	175	19957	ORF 105	infC	translation initiation factor IF-3	0.99
Arcobacter	butzleri	7h1h	ORF 106							ORF 106
Arcobacter	butzleri	7h1h	ORF 107	86958	88766	R	1809	602	69760	ORF 107	thrS	threonyl-tRNA synthetase	0.99
Arcobacter	butzleri	7h1h	ORF 108	88884	89393	F	510	169	20294	ORF 108		hypothetical protein Abu_0070	0.98
Arcobacter	butzleri	7h1h	ORF 109	89420	91036	R	1617	538	59669	ORF 109		hypothetical protein Abu_0069	0.97
Arcobacter	butzleri	7h1h	ORF 110	91103	91420	R	318	105	11404	ORF 110		hypothetical protein Abu_0068	0.99
Arcobacter	butzleri	7h1h	ORF 111	91514	92841	F	1329	442	51794	ORF 111		fibronectin/fibrinogen-binding protein, putative	0.96
Arcobacter	butzleri	7h1h	ORF 112							ORF 112
Arcobacter	butzleri	7h1h	ORF 113	92872	93435	R	564	187	20725	ORF 113		periplasmic protein	0.99
Arcobacter	butzleri	7h1h	ORF 114	93481	96588	R	3108	1035	116673	ORF 114	czcA	heavy metal efflux pump	0.99
Arcobacter	butzleri	7h1h	ORF 115	96595	97599	R	1005	334	38067	ORF 115	czcB	cation efflux system, membrane fusion protein	0.97
Arcobacter	butzleri	7h1h	ORF 116	97596	98783	R	1188	395	46054	ORF 116		hypothetical protein Abu_0063	0.98
Arcobacter	butzleri	7h1h	ORF 117	98783	99166	R	384	127	14323	ORF 117		hypothetical protein Abu_0062	0.97
Arcobacter	butzleri	7h1h	ORF 118	99230	100303	R	1074	357	41878	ORF 118		two-component sensor histidine kinase	1
Arcobacter	butzleri	7h1h	ORF 119	100356	101015	R	660	219	25583	ORF 119		two-component response regulator	0.99
Arcobacter	butzleri	7h1h	ORF 120	101125	101358	R	234	77	8664	ORF 120	rbpA	RNA recognition motif-containing protein	1
Arcobacter	butzleri	7h1h	ORF 121	101445	102854	R	1410	469	53522	ORF 121	gltX	glutamyl-tRNA synthetase	0.99
Arcobacter	butzleri	7h1h	ORF 122	102943	104025	R	1083	360	40805	ORF 122		hypothetical protein Abu_0057	0.99
Arcobacter	butzleri	7h1h	ORF 123	104041	104571	R	531	176	19871	ORF 123		purine nucleoside phosphorylase	0.98
Arcobacter	butzleri	7h1h	ORF 124	104568	105251	R	684	227	26073	ORF 124		hypothetical protein Abu_0055	0.99
Arcobacter	butzleri	7h1h	ORF 125	105253	106014	R	762	253	27254	ORF 125	hisF1	imidazole glycerol phosphate synthase subunit HisF	0.98
Arcobacter	butzleri	7h1h	ORF 126	106091	106888	F	798	265	30403	ORF 126	ksqA	dimethyladenosine transferase	0.99
Arcobacter	butzleri	7h1h	ORF 127	106872	108794	F	1923	640	72474	ORF 127		hypothetical protein Abu_0052	0.99
Arcobacter	butzleri	7h1h	ORF 128	108807	109769	F	963	320	34891	ORF 128		carbohydrate isomerase KpsF/GutQ family protein	1
Arcobacter	butzleri	7h1h	ORF 129	109766	110593	F	828	275	31539	ORF 129	rluB	ribosomal large subunit pseudouridine synthase B	0.99
Arcobacter	butzleri	7h1h	ORF 130	110577	111761	F	1185	394	44547	ORF 130		recombination factor protein RarA	0.98
Arcobacter	butzleri	7h1h	ORF 131	111764	112282	F	519	172	20205	ORF 131		hypothetical protein Abu_0048	0.99
Arcobacter	butzleri	7h1h	ORF 132	112275	113675	F	1401	466	54217	ORF 132		PhoH family protein	0.99
Arcobacter	butzleri	7h1h	ORF 133	113970	114407	F	438	145	17078	ORF 133		hypothetical protein Abu_0046	0.96
Arcobacter	butzleri	7h1h	ORF 134	114531	116318	R	1788	595	70109	ORF 134	asnB1	asparagine synthetase (glutamine-hydrolyzing)	0.97
Arcobacter	butzleri	7h1h	ORF 135	116323	116847	R	525	174	20299	ORF 135		putative permease	0.95
Arcobacter	butzleri	7h1h	ORF 136	117295	118844	R	1551	516	55043	ORF 136		phosphate permease, putative	0.98
Arcobacter	butzleri	7h1h	ORF 137							ORF 137
Arcobacter	butzleri	7h1h	ORF 138	119049	119180	R	132	43	5057	ORF 138		NO MATCH FOUND	0
Arcobacter	butzleri	7h1h	ORF 139	119101	120651	R	1551	516	58170	ORF 139		DEAD-box ATP dependent DNA helicase	0.99
Arcobacter	butzleri	7h1h	ORF 140	120873	122225	R	1353	450	50163	ORF 140	accC1	biotin carboxylase	1
Arcobacter	butzleri	7h1h	ORF 141	122235	122708	R	474	157	16907	ORF 141	accB	acetyl-CoA carboxylase, biotin carboxyl carrier protein	1
Arcobacter	butzleri	7h1h	ORF 142	122865	123308	F	444	147	16350	ORF 142		dCMP deaminase, putative	1
Arcobacter	butzleri	7h1h	ORF 143	123401	124150	F	750	249	28008	ORF 143		Fe-S oxidoreductase	1
Arcobacter	butzleri	7h1h	ORF 144	124147	125526	F	1380	459	51540	ORF 144		iron-sulfur cluster binding protein, putative	0.99
Arcobacter	butzleri	7h1h	ORF 145	125519	126106	F	588	195	21817	ORF 145		hypothetical protein Abu_0036	0.99
Arcobacter	butzleri	7h1h	ORF 146	126131	128322	F	2193	730	84147	ORF 146		two-component sensor histidine kinase	0.99
Arcobacter	butzleri	7h1h	ORF 147							ORF 147
Arcobacter	butzleri	7h1h	ORF 148	128324	128968	F	645	214	25278	ORF 148		two-component response regulator	0.99
Arcobacter	butzleri	7h1h	ORF 149	129059	130699	F	1641	546	58788	ORF 149		L-lactate permease	0.99
Arcobacter	butzleri	7h1h	ORF 150	130817	133654	F	2838	945	106289	ORF 150		oxidoreductase, FAD-binding/iron-sulfur cluster-binding protein	0.99
Arcobacter	butzleri	7h1h	ORF 151	133672	137295	R	3624	1207	139866	ORF 151		type I restriction-modification system methyltransferase subunit [Brachyspira murdochii DSM 12563]	0.5	ins
Arcobacter	butzleri	7h1h	ORF 152	137488	138312	F	825	274	31631	ORF 152		hypothetical protein Abu_0031	1
Arcobacter	butzleri	7h1h	ORF 153	138331	139755	F	1425	474	53058	ORF 153	gatB	aspartyl/glutamyl-tRNA amidotransferase subunit B	0.99
Arcobacter	butzleri	7h1h	ORF 154	139757	140653	F	897	298	32652	ORF 154	gpsA	NAD(P)H-dependent glycerol-3-phosphate dehydrogenase	0.99
Arcobacter	butzleri	7h1h	ORF 155	140655	140993	R	339	112	13323	ORF 155		hypothetical protein Abu_0028	0.99
Arcobacter	butzleri	7h1h	ORF 156	141104	142090	F	987	328	35627	ORF 156		zinc-containing alcohol dehydrogenase superfamily protein	0.96
Arcobacter	butzleri	7h1h	ORF 157	142096	142569	R	474	157	18232	ORF 157		hypothetical protein Abu_0026	0.96
Arcobacter	butzleri	7h1h	ORF 158	142573	143523	R	951	316	35864	ORF 158		hypothetical protein Abu_0025	0.99
Arcobacter	butzleri	7h1h	ORF 159	143585	143836	R	252	83	9857	ORF 159		hypothetical protein Abu_0024	1
Arcobacter	butzleri	7h1h	ORF 160	143853	144266	R	414	137	15805	ORF 160		hypothetical protein Abu_0023	1
Arcobacter	butzleri	7h1h	ORF 161	144375	144569	R	195	64	6821	ORF 161		hypothetical protein yberc0001_20850 [Yersinia bercovieri ATCC 43970]	0.65	ins
Arcobacter	butzleri	7h1h	ORF 162	145022	146041	R	1020	339	39348	ORF 162	nrdF	ribonucleotide-diphosphate reductase subunit beta	0.99
Arcobacter	butzleri	7h1h	ORF 163	146075	148459	R	2385	794	89916	ORF 163	nrdA	ribonucleotide-diphosphate reductase subunit alpha	0.99
Arcobacter	butzleri	7h1h	ORF 164	148470	149798	R	1329	442	50507	ORF 164	purB	adenylosuccinate lyase	0.99
Arcobacter	butzleri	7h1h	ORF 165	149912	150814	F	903	300	34837	ORF 165		ribosomal large subunit pseudouridine synthase	0.98
Arcobacter	butzleri	7h1h	ORF 166	150873	159641	R	8769	2922	315757	ORF 166		hypothetical protein Abu_0017	0.71	div
Arcobacter	butzleri	7h1h	ORF 167	159724	160902	R	1179	392	42935	ORF 167		putative MFS permease	0.98
Arcobacter	butzleri	7h1h	ORF 168	161000	161827	F	828	275	31148	ORF 168		LysR family transcriptional regulator	1
Arcobacter	butzleri	7h1h	ORF 169	161997	163241	R	1245	414	46300	ORF 169		hypothetical protein Abu_0014	0.99
Arcobacter	butzleri	7h1h	ORF 170	163368	164150	F	783	260	28348	ORF 170	modE	molybdenum-binding protein	0.98
Arcobacter	butzleri	7h1h	ORF 171	164160	164906	F	747	248	27065	ORF 171	modA	molybdenum ABC transporter, periplasmic molybdate-binding protein	0.98
Arcobacter	butzleri	7h1h	ORF 172	164903	165304	F	402	133	14580	ORF 172		hypothetical protein Abu_0011	0.99
Arcobacter	butzleri	7h1h	ORF 173	165297	166004	F	708	235	26516	ORF 173	modB	molybdenum ABC transporter, permease protein	0.99
Arcobacter	butzleri	7h1h	ORF 174	165991	166845	F	855	284	32005	ORF 174	modD	molybdenum ABC transporter, ATP-binding protein	0.99
Arcobacter	butzleri	7h1h	ORF 175	166847	167653	F	807	268	31252	ORF 175		methyltransferase	0.96
Arcobacter	butzleri	7h1h	ORF 176	167646	168053	R	408	135	15650	ORF 176		putative integral membrane protein	0.99
Arcobacter	butzleri	7h1h	ORF 177	168262	168849	R	588	195	23190	ORF 177		hypothetical protein Abu_0006	0.98
Arcobacter	butzleri	7h1h	ORF 178	168859	169242	R	384	127	15010	ORF 178	queF	7-cyano-7-deazaguanine reductase	1
Arcobacter	butzleri	7h1h	ORF 179	169358	170329	F	972	323	36752	ORF 179		thioredoxin reductase	0.98
Arcobacter	butzleri	7h1h	ORF 180	170338	172659	R	2322	773	87313	ORF 180	gyrB	DNA gyrase subunit B	0.99
Arcobacter	butzleri	7h1h	ORF 181	172681	173751	R	1071	356	40601	ORF 181	dnaN	DNA polymerase III subunit beta	0.99
Arcobacter	butzleri	7h1h	ORF 182	173909	175225	R	1317	438	50088	ORF 182	dnaA	chromosomal replication initiator protein DnaA	1
Arcobacter	butzleri	7h1h	ORF 183	175455	175919	F	465	154	17282	ORF 183	ruvC	Holliday junction resolvase	0.99
Arcobacter	butzleri	7h1h	ORF 184	175967	176545	F	579	192	21635	ORF 184	purN	phosphoribosylglycinamide formyltransferase	0.99
Arcobacter	butzleri	7h1h	ORF 185	176557	177018	R	462	153	17222	ORF 185		hypothetical protein Abu_2333	0.99
Arcobacter	butzleri	7h1h	ORF 186	177077	177694	R	618	205	22360	ORF 186		hypothetical protein Abu_2332	0.98
Arcobacter	butzleri	7h1h	ORF 187	177691	178512	R	822	273	32058	ORF 187	thyX	thymidylate synthase ThyX	0.99
Arcobacter	butzleri	7h1h	ORF 188	178978	179622	F	645	214	24597	ORF 188		HD_GYP domain-containing response regulator	0.98
Arcobacter	butzleri	7h1h	ORF 189	179634	180485	F	852	283	34110	ORF 189		AraC family transcriptional regulator	0.97
Arcobacter	butzleri	7h1h	ORF 190	180549	181298	F	750	249	28544	ORF 190		methyltransferase	0.97
Arcobacter	butzleri	7h1h	ORF 191	181293	182483	R	1191	396	46388	ORF 191		two-component sensor histidine kinase	0.98
Arcobacter	butzleri	7h1h	ORF 192	182485	183150	R	666	221	25789	ORF 192		two-component response regulator	0.99
Arcobacter	butzleri	7h1h	ORF 193	183143	183523	R	381	126	15445	ORF 193		hypothetical protein Abu_2324	0.98
Arcobacter	butzleri	7h1h	ORF 194	183489	183812	R	324	107	12296	ORF 194		hypothetical protein Abu_2323	1
Arcobacter	butzleri	7h1h	ORF 195	183912	184604	R	693	230	26637	ORF 195		cytochrome b, putative	0.97
Arcobacter	butzleri	7h1h	ORF 196	184614	185120	R	507	168	19227	ORF 196		diheme cytochrome c precursor, putative	0.98
Arcobacter	butzleri	7h1h	ORF 197	185131	185532	R	402	133	15264	ORF 197		cytochrome c-type protein, putative	0.97
Arcobacter	butzleri	7h1h	ORF 198	185627	186340	R	714	237	27109	ORF 198		PAP2 superfamily protein	0.65	div
Arcobacter	butzleri	7h1h	ORF 199	186318	187928	R	1611	536	62064	ORF 199		sulfatase	0.98
Arcobacter	butzleri	7h1h	ORF 200	188020	191388	R	3369	1122	131267	ORF 200		GGDEF/PAS domain-containing protein	0.89	div
Arcobacter	butzleri	7h1h	ORF 201	191852	192091	R	240	79	8916	ORF 201		hypothetical protein Abu_2310	1
Arcobacter	butzleri	7h1h	ORF 202	192102	193299	R	1197	398	44284	ORF 202		putative inner membrane protein	0.99
Arcobacter	butzleri	7h1h	ORF 203							ORF 203
Arcobacter	butzleri	7h1h	ORF 204	193568	194167	F	600	199	22225	ORF 204	typA	GTP-binding elongation factor family protein	0.98	same
Arcobacter	butzleri	7h1h	ORF 205	194448	195383	F	936	311	35049	ORF 205	typA	GTP-binding elongation factor family protein	0.99	same
Arcobacter	butzleri	7h1h	ORF 206	195601	196965	F	1365	454	52592	ORF 206		hypothetical protein Abu_2307	0.99
Arcobacter	butzleri	7h1h	ORF 207	196967	197635	F	669	222	25837	ORF 207		hypothetical protein Abu_2306	0.98
Arcobacter	butzleri	7h1h	ORF 208	197632	198591	F	960	319	35428	ORF 208		putative succinylglutamate desuccinylase/aspartoacylase	0.97	same
Arcobacter	butzleri	7h1h	ORF 209	198578	199510	F	933	310	35184	ORF 209		putative succinylglutamate desuccinylase/aspartoacylase	0.97	same
Arcobacter	butzleri	7h1h	ORF 210	199602	200060	F	459	152	17053	ORF 210		BadM/Rrf2 family transcriptional regulator	0.99
Arcobacter	butzleri	7h1h	ORF 211	200333	200488	F	156	51	5616	ORF 211		aliphatic sulfonates family ABC transporter, periplsmic ligand-binding protein [Burkholderia sp. H160]	0.45	ins
Arcobacter	butzleri	7h1h	ORF 212	200767	201093	F	327	108	12501	ORF 212		sulfonate ABC transporter, periplasmic sulfonate-binding protein [Pseudomonas syringae pv. Tomoto T1]	0.57	ins
Arcobacter	butzleri	7h1h	ORF 213	201156	201275	F	120	39	4569	ORF 213		ABC transporter, substrate-binding protein, aliphatic sulphonates [Pseudomonas fluorescens Pf0-1]	0.65	ins
Arcobacter	butzleri	7h1h	ORF 214	201412	201729	F	318	105	11378	ORF 214		Alkanesulfonate monooxygenase [Variovorax paradoxus S110]	0.7	ins
Arcobacter	butzleri	7h1h	ORF 215	201702	202445	F	744	247	28071	ORF 215		Alkanesulfonate monooxygenase [Ralstonia pickettii 12J]	0.61	ins
Arcobacter	butzleri	7h1h	ORF 216	202429	203214	F	786	261	29042	ORF 216		binding-protein-dependent transport systems inner membrane component [Pseudomonas putida KT2440]	0.58	ins
Arcobacter	butzleri	7h1h	ORF 217	203211	203948	F	738	245	27177	ORF 217		aliphatic sulfonates transport ATP-binding subunit [Pseudomonas syringae pv. oryzae str. 1_6]	0.63	ins
Arcobacter	butzleri	7h1h	ORF 218	203965	204819	F	855	284	31975	ORF 218		amidohydrolase 2 [Methylovorus sp. SIP3-4]	0.56	ins
Arcobacter	butzleri	7h1h	ORF 219	204861	205835	F	975	324	35756	ORF 219		putative ABC transporter periplasmic substrate-binding protein [Geobacter bemidjiensis Bem]	0.48	ins
Arcobacter	butzleri	7h1h	ORF 220	205819	206580	F	762	253	28617	ORF 220		ABC transporter related [Burkholderia graminis C4D1M]	0.52	ins
Arcobacter	butzleri	7h1h	ORF 221	206590	207372	F	783	260	29048	ORF 221		amino acid ABC transporter [Agrobacterium radiobacter K84]	0.6	ins
Arcobacter	butzleri	7h1h	ORF 222	207385	208602	F	1218	405	44755	ORF 222		threonine synthase [Desulfotomaculum reducens MI-1]	0.67	ins
Arcobacter	butzleri	7h1h	ORF 223	208953	210032	F	1080	359	40245	ORF 223	sbp	sulfate-binding protein precursor	1
Arcobacter	butzleri	7h1h	ORF 224	210065	210334	F	270	89	10278	ORF 224		hypothetical protein Abu_2301	0.98
Arcobacter	butzleri	7h1h	ORF 225	210441	211673	F	1233	410	47258	ORF 225		EAL domain-containing protein	0.97
Arcobacter	butzleri	7h1h	ORF 226	211962	212735	F	774	257	30349	ORF 226		AraC family transcriptional regulator	1
Arcobacter	butzleri	7h1h	ORF 227	212764	214785	R	2022	673	75153	ORF 227		methyl-accepting chemotaxis protein	0.95
Arcobacter	butzleri	7h1h	ORF 228	214889	217666	F	2778	925	108396	ORF 228		DNA/RNA helicase (DEAD/DEAH BOX family)	0.94
Arcobacter	butzleri	7h1h	ORF 229	217689	218894	R	1206	401	43326	ORF 229		major facilitator transporter [Rhodopseudomonas palustris BisA53]	0.63	ins
Arcobacter	butzleri	7h1h	ORF 230	218895	219335	R	441	146	17291	ORF 230		MarR family transcriptional regulator [Brucella ceti str. Cudo]	0.34	ins
Arcobacter	butzleri	7h1h	ORF 231	219469	221388	F	1920	639	70088	ORF 231	tkt	transketolase	0.96
Arcobacter	butzleri	7h1h	ORF 232	221506	221859	F	354	117	13043	ORF 232	lrgA	LrgA family protein	0.98
Arcobacter	butzleri	7h1h	ORF 233	221849	222571	F	723	240	26246	ORF 233	lrgB	LrgB-like protein	0.99
Arcobacter	butzleri	7h1h	ORF 234	222586	222939	F	354	117	13500	ORF 234		hypothetical protein Abu_0185	0.99
Arcobacter	butzleri	7h1h	ORF 235	222954	223358	R	405	134	14643	ORF 235		hypothetical protein Abu_0186	1
Arcobacter	butzleri	7h1h	ORF 236	223421	224767	R	1347	448	44805	ORF 236	dctA	C4-dicarboxylate transport protein	0.99
Arcobacter	butzleri	7h1h	ORF 237	224953	225591	F	639	212	25074	ORF 237		hypothetical protein Abu_0188	0.96
Arcobacter	butzleri	7h1h	ORF 238	225591	229073	F	3483	1160	130053	ORF 238	aas	2-acyl-glycerophospho-ethanolamine acyltransferase	0.99
Arcobacter	butzleri	7h1h	ORF 239	229078	231609	R	2532	843	98559	ORF 239	glnD	protein-P-II uridylyltransferase	0.99
Arcobacter	butzleri	7h1h	ORF 240	231606	232358	R	753	250	28671	ORF 240		hypothetical protein Abu_0195	0.99
Arcobacter	butzleri	7h1h	ORF 241	232420	233289	R	870	289	33818	ORF 241		hypothetical protein Abu_0196	1
Arcobacter	butzleri	7h1h	ORF 242	233312	235291	R	1980	659	75865	ORF 242		ankyrin repeat-containing protein	0.99
Arcobacter	butzleri	7h1h	ORF 243	235493	235831	F	339	112	12397	ORF 243	glnB1	nitrogen regulatory protein PII	0.99
Arcobacter	butzleri	7h1h	ORF 244	235832	236748	F	918	305	34310	ORF 244	pyrC	dihydroorotase	0.98
Arcobacter	butzleri	7h1h	ORF 245							ORF 245
Arcobacter	butzleri	7h1h	ORF 246	236874	237980	R	1107	368	41872	ORF 246	fliM	flagellar motor switch protein FliM	0.99
Arcobacter	butzleri	7h1h	ORF 247	237984	239033	R	1050	349	38245	ORF 247	flg1	flagellar P-ring protein FlgI	0.98
Arcobacter	butzleri	7h1h	ORF 248	239138	240400	F	1263	420	48781	ORF 248		hypothetical protein Abu_0202	0.95
Arcobacter	butzleri	7h1h	ORF 249	240403	240663	F	261	86	9442	ORF 249	fliQ	flagellar basal body protein FliQ	0.98
Arcobacter	butzleri	7h1h	ORF 250	240856	241068	F	213	70	8296	ORF 250		hypothetical protein Abu_0204	0.97
Arcobacter	butzleri	7h1h	ORF 251	241077	241568	F	492	163	19189	ORF 251		hypothetical protein Abu_0205	0.99
Arcobacter	butzleri	7h1h	ORF 252	241570	242097	F	528	175	19047	ORF 252	fliL	flagellar basal body-associated protein	0.97
Arcobacter	butzleri	7h1h	ORF 253	242097	242525	F	429	142	16381	ORF 253		hypothetical protein Abu_0207	0.98
Arcobacter	butzleri	7h1h	ORF 254	242522	243067	F	546	181	19970	ORF 254	flgH	flagellar basal body L-ring protein FlgH	0.86
Arcobacter	butzleri	7h1h	ORF 255	243280	245184	F	1905	634	70000	ORF 255	flgK	flagellar hook-associated protein FlgK	0.92
Arcobacter	butzleri	7h1h	ORF 256	245205	246542	F	1338	445	47713	ORF 256	fliD	flagellar hook-associated protein 2	0.92
Arcobacter	butzleri	7h1h	ORF 257	246614	246970	F	357	118	13344	ORF 257	fliS	flagellar protein FliS	0.98
Arcobacter	butzleri	7h1h	ORF 258	246946	247215	F	270	89	10833	ORF 258		hypothetical protein Abu_0212	0.97
Arcobacter	butzleri	7h1h	ORF 259	247204	248184	R	981	326	38962	ORF 259	tilS	tRNA(Ile)-lysidine synthase	0.94
Arcobacter	butzleri	7h1h	ORF 260	248187	249527	R	1341	446	50440	ORF 260	yliG	MiaB-like tRNA modifying enzyme	0.97
Arcobacter	butzleri	7h1h	ORF 261	249595	250413	R	819	272	30762	ORF 261	panC	pantoate--beta-alanine ligase	0.98
Arcobacter	butzleri	7h1h	ORF 262	250433	251335	R	903	300	33539	ORF 262		oligopeptide ABC transporter, permease protein	0.99
Arcobacter	butzleri	7h1h	ORF 263	251421	251699	F	279	92	10340	ORF 263	acpS	holo-(acyl-carrier-protein) synthase	0.96
Arcobacter	butzleri	7h1h	ORF 264	251812	253038	R	1227	408	43807	ORF 264	gltS	sodium:glutamate symporter	0.99
Arcobacter	butzleri	7h1h	ORF 265	253062	253442	R	381	126	14450	ORF 265		Holliday junction resolvase-like protein	0.99
Arcobacter	butzleri	7h1h	ORF 266	253439	254350	R	912	303	34449	ORF 266	metF	5,10-methylenetetrahydrofolate reductase	0.99
Arcobacter	butzleri	7h1h	ORF 267	254431	255057	F	627	208	22830	ORF 267	serB	3-phosphoserine phosphatase	0.99
Arcobacter	butzleri	7h1h	ORF 268	255060	256052	F	993	330	37105	ORF 268	tal	transaldolase	0.99
Arcobacter	butzleri	7h1h	ORF 269	256120	257472	F	1353	450	50225	ORF 269	dhs	3-deoxy-D-arabinoheptulosonate 7-phosphate synthase (DAHP synthetase class II)	0.99
Arcobacter	butzleri	7h1h	ORF 270	257538	258380	F	843	280	32972	ORF 270	tsx	nucleoside-specific channel-forming protein	0.98
Arcobacter	butzleri	7h1h	ORF 271	258393	258734	R	342	113	13413	ORF 271		hypothetical protein Abu_0228	0.99
Arcobacter	butzleri	7h1h	ORF 272	258746	259036	R	291	96	10827	ORF 272	gatC	aspartyl/glutamyl-tRNA amidotransferase subunit C	1
Arcobacter	butzleri	7h1h	ORF 273	259080	260201	R	1122	373	42148	ORF 273	tgt	queuine tRNA-ribosyltransferase	0.99
Arcobacter	butzleri	7h1h	ORF 274	260302	261744	F	1443	480	55491	ORF 274		hypothetical protein Abu_0231	0.99
Arcobacter	butzleri	7h1h	ORF 275	261754	262884	F	1131	376	43167	ORF 275	aspB2	aspartate aminotransferase, aminotransferase, classes I and II	0.99
Arcobacter	butzleri	7h1h	ORF 276	262877	263461	F	585	194	23216	ORF 276		hypothetical protein Abu_0233	0.99
Arcobacter	butzleri	7h1h	ORF 277	263461	264768	F	1308	435	49062	ORF 277	murC	UDP-N-acetylmuramate--L-alanine ligase	0.99
Arcobacter	butzleri	7h1h	ORF 278	264777	265554	R	777	258	29228	ORF 278	dprA	SMF protein, DNA processing chain A	0.91
Arcobacter	butzleri	7h1h	ORF 279							ORF 279
Arcobacter	butzleri	7h1h	ORF 280	265597	266676	R	1080	359	41589	ORF 280		hypothetical protein Abu_0236	0.98
Arcobacter	butzleri	7h1h	ORF 281	266718	267740	R	1023	340	37100	ORF 281	ilvC	ketol-acid reductoisomerase	1
Arcobacter	butzleri	7h1h	ORF 282	267865	269718	F	1854	617	71571	ORF 282	rnr	ribonuclease R	0.99
Arcobacter	butzleri	7h1h	ORF 283	269708	270085	R	378	125	14318	ORF 283		hypothetical protein Abu_0239	1
Arcobacter	butzleri	7h1h	ORF 284	270150	271129	F	981	326	38006	ORF 284		DNA polymerase III subunit delta	0.98
Arcobacter	butzleri	7h1h	ORF 285							ORF 285
Arcobacter	butzleri	7h1h	ORF 286	271217	271573	F	357	118	13685	ORF 286	rpsF	30S ribosomal protein S6	1
Arcobacter	butzleri	7h1h	ORF 287	271594	272106	F	513	170	19133	ORF 287	ssb	single-strand DNA binding protein	0.99
Arcobacter	butzleri	7h1h	ORF 288	272121	272387	F	267	88	10421	ORF 288	rpsR	30S ribosomal protein S18	1
Arcobacter	butzleri	7h1h	ORF 289	272459	272659	F	201	66	8242	ORF 289		hypothetical protein Abu_0244	0.96
Arcobacter	butzleri	7h1h	ORF 290	272654	273163	R	510	169	19314	ORF 290	cysS	cysteinyl-tRNA synthetase	0.95
Arcobacter	butzleri	7h1h	ORF 291	273215	274417	R	1203	400	46433	ORF 291		hypothetical protein Moth_0759 [Moorella thermoacetica ATCC 39073]	0.28	ins
Arcobacter	butzleri	7h1h	ORF 292	274449	274571	R	123	40	5005	ORF 292		hypothetical protein Abu_0273	0.92
Arcobacter	butzleri	7h1h	ORF 293	274568	275557	R	990	329	37753	ORF 293		periplasmic protein	0.99
Arcobacter	butzleri	7h1h	ORF 294	275564	276763	R	1200	399	45807	ORF 294		hypothetical protein Abu_0271	0.99
Arcobacter	butzleri	7h1h	ORF 295	276877	278085	F	1209	402	46137	ORF 295		putative periplasmic protein	0.98
Arcobacter	butzleri	7h1h	ORF 296	278088	278654	R	567	188	20776	ORF 296		hypothetical protein Abu_0269	0.99
Arcobacter	butzleri	7h1h	ORF 297	278726	279241	R	516	171	18575	ORF 297		membrane protein, permease	0.98
Arcobacter	butzleri	7h1h	ORF 298	279247	279474	R	228	75	8156	ORF 298		membrane protein, permease	0.89	div
Arcobacter	butzleri	7h1h	ORF 299	279495	279986	R	492	163	19615	ORF 299		metal-dependent hydrolase	0.99
Arcobacter	butzleri	7h1h	ORF 300	280044	280598	F	555	184	20299	ORF 300	phnA	phosphonoacetate hydrolase	0.98
Arcobacter	butzleri	7h1h	ORF 301	280595	281165	R	570	189	22385	ORF 301		hypothetical protein Abu_0265	0.97
Arcobacter	butzleri	7h1h	ORF 302							ORF 302
Arcobacter	butzleri	7h1h	ORF 303	281176	282135	R	960	319	37052	ORF 303	pabB	para-aminobenzoate synthase component I	0.98
Arcobacter	butzleri	7h1h	ORF 304	282132	283019	R	888	295	33236	ORF 304	pyrB	aspartate carbamoyltransferase catalytic subunit	0.99
Arcobacter	butzleri	7h1h	ORF 305	283115	285436	F	2322	773	91135	ORF 305	cti	fatty acid cis/trans isomerase	0.98
Arcobacter	butzleri	7h1h	ORF 306	285496	286686	F	1191	396	44028	ORF 306	argD1	acetylornithine aminotransferase	0.99
Arcobacter	butzleri	7h1h	ORF 307	286705	288180	R	1476	491	54763	ORF 307	pyk	pyruvate kinase	0.99
Arcobacter	butzleri	7h1h	ORF 308	288305	289030	F	726	241	26158	ORF 308		OmpA domain-containing protein	1
Arcobacter	butzleri	7h1h	ORF 309	289091	289291	F	201	66	7409	ORF 309		hypothetical protein Abu_0256	0.98
Arcobacter	butzleri	7h1h	ORF 310	289296	289628	F	333	110	12779	ORF 310		hypothetical protein Abu_0255	0.99
Arcobacter	butzleri	7h1h	ORF 311	289806	290912	F	1107	368	41466	ORF 311	bioF	8-amino-7-oxononanoate synthase	0.99
Arcobacter	butzleri	7h1h	ORF 312	290899	291537	F	639	212	24321	ORF 312	cynT2	carbonic anhydrase	1
Arcobacter	butzleri	7h1h	ORF 313	291542	291859	F	318	105	12205	ORF 313		hypothetical protein Abu_0252	0.96
Arcobacter	butzleri	7h1h	ORF 314	291865	292926	F	1062	353	40490	ORF 314		hypothetical protein Abu_0251	1
Arcobacter	butzleri	7h1h	ORF 315	292939	294508	R	1569	522	61263	ORF 315		hypothetical protein Abu_0250	1
Arcobacter	butzleri	7h1h	ORF 316							ORF 316
Arcobacter	butzleri	7h1h	ORF 317	294519	295133	R	615	204	23564	ORF 317		putative lipoprotein	1
Arcobacter	butzleri	7h1h	ORF 318	295136	296446	R	1311	436	49297	ORF 318	miaB	tRNA-methylthiotransferase	0.99
Arcobacter	butzleri	7h1h	ORF 319	296468	296710	R	243	80	9499	ORF 319		hypothetical protein Abu_0247	1
Arcobacter	butzleri	7h1h	ORF 320	296864	298039	F	1176	391	43292	ORF 320	nusA	transcription elongation factor NusA	1
Arcobacter	butzleri	7h1h	ORF 321	298044	298874	F	831	276	31298	ORF 321	cysS	cysteinyl-tRNA synthetase	0.98
Arcobacter	butzleri	7h1h	ORF 322	298957	299883	R	927	308	34722	ORF 322		D-isomer specific 2-hydroxyacid dehydrogenase, NAD-binding	0.98
Arcobacter	butzleri	7h1h	ORF 323	299899	300876	R	978	325	38842	ORF 323		hypothetical protein Abu_0275	0.99
Arcobacter	butzleri	7h1h	ORF 324	301054	301941	F	888	295	32526	ORF 324	prpB	2-methylisocitrate lyase	0.99
Arcobacter	butzleri	7h1h	ORF 325	301998	303143	F	1146	381	42845	ORF 325	prpC	methylcitrate synthase	1
Arcobacter	butzleri	7h1h	ORF 326	303244	305835	F	2592	863	94491	ORF 326	acnA	aconitate hydratase	0.99
Arcobacter	butzleri	7h1h	ORF 327	305925	307100	F	1176	391	42238	ORF 327		hypothetical protein Abu_0279	0.99
Arcobacter	butzleri	7h1h	ORF 328	307210	307665	F	456	151	17515	ORF 328		hypothetical protein Abu_0280	0.97
Arcobacter	butzleri	7h1h	ORF 329	307691	308233	R	543	180	20139	ORF 329		isochorismatase hydrolase	0.85	div
Arcobacter	butzleri	7h1h	ORF 330	308296	309234	R	939	312	34597	ORF 330	hemC	porphobilinogen deaminase	0.98
Arcobacter	butzleri	7h1h	ORF 331	309250	310080	R	831	276	31022	ORF 331		putative DSBA oxidoreductase	0.98
Arcobacter	butzleri	7h1h	ORF 332	310142	312073	R	1932	643	73202	ORF 332	dnaX	DNA polymerase III, gamma and tau subunits	0.99
Arcobacter	butzleri	7h1h	ORF 333	312070	312855	R	786	261	28778	ORF 333	mur1	glutamate racemase	0.99
Arcobacter	butzleri	7h1h	ORF 334	313080	314432	R	1353	450	49805	ORF 334	gdhA	glutamate dehydrogenase	1
Arcobacter	butzleri	7h1h	ORF 335	314572	315894	R	1323	440	49554	ORF 335	rho	transcription termination factor Rho	1
Arcobacter	butzleri	7h1h	ORF 336	316053	316358	R	306	101	10933	ORF 336	tsaA	alkyl hydroperoxide reductase/ Thiol specific antioxidant	1
Arcobacter	butzleri	7h1h	ORF 337	316574	316846	F	273	90	9490	ORF 337	fdxA	ferredoxin	1
Arcobacter	butzleri	7h1h	ORF 338	316958	317371	F	414	137	14746	ORF 338	ndk	nucleoside diphosphate kinase	1
Arcobacter	butzleri	7h1h	ORF 339	317399	317776	F	378	125	14284	ORF 339		hypothetical protein Abu_0292	1
Arcobacter	butzleri	7h1h	ORF 340	317788	317940	F	153	50	5864	ORF 340	rpmF	50S ribosomal protein L32	1
Arcobacter	butzleri	7h1h	ORF 341	317940	318941	F	1002	333	35586	ORF 341	plsX	putative glycerol-3-phosphate acyltransferase PlsX	0.99
Arcobacter	butzleri	7h1h	ORF 342	318968	319969	F	1002	333	35898	ORF 342	fabH	3-oxoacyl-(acyl carrier protein) synthase III	0.99
Arcobacter	butzleri	7h1h	ORF 343	319985	320419	R	435	144	16711	ORF 343		hypothetical protein Abu_0296	0.96
Arcobacter	butzleri	7h1h	ORF 344	320421	322445	R	2025	674	78985	ORF 344		ATP/GTP-binding protein	0.99
Arcobacter	butzleri	7h1h	ORF 345	322445	324796	R	2352	783	90308	ORF 345		ATP/GTP-binding protein	0.99
Arcobacter	butzleri	7h1h	ORF 346	324894	325625	R	732	243	27289	ORF 346	frdB	fumarate reductase iron-sulfur subunit	1
Arcobacter	butzleri	7h1h	ORF 347	325625	327610	R	1986	661	73137	ORF 347	frdA	fumarate reductase flavoprotein subunit	0.99
Arcobacter	butzleri	7h1h	ORF 348	327610	328410	R	801	266	29899	ORF 348	frdC	fumarate reductase cytochrome b-556 subunit	1
Arcobacter	butzleri	7h1h	ORF 349	328608	330128	R	1521	506	56468	ORF 349	nuoN	NADH-quinone oxidoreductase, N subunit	0.99
Arcobacter	butzleri	7h1h	ORF 350	330125	331612	R	1488	495	55393	ORF 350	nuoM	NADH-quinone oxidoreductase, M subunit	1
Arcobacter	butzleri	7h1h	ORF 351	331614	333500	R	1887	628	69582	ORF 351	nuoL	NADH-quinone oxidoreductase, L subunit	0.99
Arcobacter	butzleri	7h1h	ORF 352	333502	333813	R	312	103	11477	ORF 352	nuoK	NADH-quinone oxidoreductase, K subunit	1
Arcobacter	butzleri	7h1h	ORF 353	333817	334338	R	522	174	19094	ORF 353	nuoJ	NADH-quinone oxidoreductase, J subunit	0.99
Arcobacter	butzleri	7h1h	ORF 354	334338	334838	R	501	166	19010	ORF 354	nuoI	NADH-quinone oxidoreductase, I subunit	1
Arcobacter	butzleri	7h1h	ORF 355	334840	336114	R	1275	424	47152	ORF 355	nuoH	NADH-quinone oxidoreductase, H subunit	0.99
Arcobacter	butzleri	7h1h	ORF 356	336111	337547	R	1437	478	54467	ORF 356	nuoG	NADH-quinone oxidoreductase, G subunit	0.99
Arcobacter	butzleri	7h1h	ORF 357	337583	338869	R	1287	428	48173	ORF 357	gltA	citrate synthase	1
Arcobacter	butzleri	7h1h	ORF 358	338894	340144	R	1251	416	45825	ORF 358	nuoF	NADH-quinone oxidoreductase, F subunit	0.99
Arcobacter	butzleri	7h1h	ORF 359	340134	340619	R	486	161	18304	ORF 359	nuoE	NADH-quinone oxidoreductase, E subunit	1
Arcobacter	butzleri	7h1h	ORF 360	340619	342253	R	1635	544	61587	ORF 360	nuoCD	NADH-quinone oxidoreductase, C/D subunit	0.99
Arcobacter	butzleri	7h1h	ORF 361	342246	342761	R	516	171	18818	ORF 361	nuoB	NADH-quinone oxidoreductase, B subunit	1
Arcobacter	butzleri	7h1h	ORF 362	342752	343114	R	363	120	13556	ORF 362	nuoA	NADH-quinone oxidoreductase, A subunit	1
Arcobacter	butzleri	7h1h	ORF 363	343246	344412	R	1167	388	44168	ORF 363		aminotransferase/L-cysteine desulfhydrase	0.97
Arcobacter	butzleri	7h1h	ORF 364	344497	346308	F	1812	603	68706	ORF 364		carboxylyase-related protein	0.99
Arcobacter	butzleri	7h1h	ORF 365	346330	346797	R	468	155	16938	ORF 365		hypothetical protein Abu_0318	0.99
Arcobacter	butzleri	7h1h	ORF 366	346799	347572	R	774	257	28415	ORF 366		hypothetical protein Abu_0319	1
Arcobacter	butzleri	7h1h	ORF 367	347633	347965	F	333	110	13074	ORF 367		hypothetical protein Abu_0320	0.99
Arcobacter	butzleri	7h1h	ORF 368	347952	348578	F	627	208	23900	ORF 368		pantothenate kinase	0.99
Arcobacter	butzleri	7h1h	ORF 369	348556	349164	F	609	202	22704	ORF 369	hisG	ATP phosphoribosyltransferase catalytic subunit	1
Arcobacter	butzleri	7h1h	ORF 370	349164	349856	F	693	230	26977	ORF 370		putative methyltransferase	0.97
Arcobacter	butzleri	7h1h	ORF 371	350035	351906	F	1872	623	70035	ORF 371		methyl-accepting chemotaxis protein	0.97
Arcobacter	butzleri	7h1h	ORF 372	351881	352753	F	873	290	34074	ORF 372		hypothetical protein Abu_0325	0.98
Arcobacter	butzleri	7h1h	ORF 373	352849	353454	F	606	201	22684	ORF 373		hypothetical protein Abu_0326	0.94
Arcobacter	butzleri	7h1h	ORF 374	353472	354437	R	966	321	36447	ORF 374	trpS	tryptophanyl-tRNA synthetase	0.99
Arcobacter	butzleri	7h1h	ORF 375	354477	356585	R	2109	702	79014	ORF 375		TonB-dependent receptor protein	0.93
Arcobacter	butzleri	7h1h	ORF 376	356708	357870	R	1164	387	45815	ORF 376		hypothetical protein Abu_0329	0.98
Arcobacter	butzleri	7h1h	ORF 377							ORF 377
Arcobacter	butzleri	7h1h	ORF 378	357955	359130	R	1176	391	44687	ORF 378		major facilitator superfamily AmpG-like permease	0.98
Arcobacter	butzleri	7h1h	ORF 379	359385	360122	R	738	245	28621	ORF 379		O-methyltransferase	0.94
Arcobacter	butzleri	7h1h	ORF 380	360132	362129	R	1998	665	74651	ORF 380		TonB-dependent receptor protein	0.91
Arcobacter	butzleri	7h1h	ORF 381	362244	363173	F	930	309	36242	ORF 381		transcriptional regulator	0.97
Arcobacter	butzleri	7h1h	ORF 382	363162	363701	R	540	179	19458	ORF 382		hypothetical protein Abu_0335	1
Arcobacter	butzleri	7h1h	ORF 383	363695	364870	R	1176	391	42405	ORF 383		major facilitator superfamily transporter	0.98
Arcobacter	butzleri	7h1h	ORF 384	364867	365994	R	1128	375	42733	ORF 384		major facilitator superfamily transporter	0.99
Arcobacter	butzleri	7h1h	ORF 385	366072	367853	R	1782	593	66687	ORF 385		ABC transporter, ATP-binding/permease protein	0.97
Arcobacter	butzleri	7h1h	ORF 386	367846	369639	R	1794	597	66486	ORF 386		ABC transporter, ATP-binding/permease protein	0.98
Arcobacter	butzleri	7h1h	ORF 387	369742	371088	R	1347	448	50250	ORF 387		TonB-dependent receptor protein	0.96
Arcobacter	butzleri	7h1h	ORF 388	371121	371825	R	705	234	26151	ORF 388		TonB-dependent receptor protein	0.88	div
Arcobacter	butzleri	7h1h	ORF 389	371938	372900	F	963	320	37425	ORF 389		AraC family transcriptional regulator	0.99
Arcobacter	butzleri	7h1h	ORF 390	372927	374957	R	2031	676	76504	ORF 390		TonB-dependent receptor protein	0.98
Arcobacter	butzleri	7h1h	ORF 391	375125	375424	F	300	99	11351	ORF 391		hypothetical protein Abu_0343	0.98
Arcobacter	butzleri	7h1h	ORF 392	375437	376492	F	1056	351	40346	ORF 392		cation efflux system, membrane protein	0.96
Arcobacter	butzleri	7h1h	ORF 393	376547	377797	F	1251	416	47537	ORF 393	serS	seryl-tRNA synthetase	0.99
Arcobacter	butzleri	7h1h	ORF 394	378054	380888	R	2835	944	109381	ORF 394	nrfI	cytochrome c biogenesis protein	0.97	same
Arcobacter	butzleri	7h1h	ORF 395	380927	381106	R	180	59	6655	ORF 395	nrfI	cytochrome c biogenesis protein	0.96	join?
Arcobacter	butzleri	7h1h	ORF 396	381216	382706	R	1491	496	56260	ORF 396	nrfA	cytochrome c552	0.98
Arcobacter	butzleri	7h1h	ORF 397	382720	383250	R	531	176	19685	ORF 397	nrfH	cytochrome c nitrite reductase, small subunit NrfH	1
Arcobacter	butzleri	7h1h	ORF 398	383375	383761	R	387	128	14663	ORF 398		hypothetical protein Abu_0349	0.96
Arcobacter	butzleri	7h1h	ORF 399	383768	385384	R	1617	538	61626	ORF 399		EAL/GGDEF/PAS domain-containing protein	0.97
Arcobacter	butzleri	7h1h	ORF 400	385476	385919	R	444	147	17386	ORF 400		methyl-accepting chemotaxis protein	0.96
Arcobacter	butzleri	7h1h	ORF 401	385921	386304	R	384	127	14134	ORF 401	napD	putative periplasmic nitrate reductase assembly protein NapD	1
Arcobacter	butzleri	7h1h	ORF 402	386306	387265	R	960	319	36346	ORF 402	napL	putative periplasmic protein	0.97
Arcobacter	butzleri	7h1h	ORF 403	387274	387750	R	477	158	17985	ORF 403	napF	ferredoxin-type protein NapF	0.97
Arcobacter	butzleri	7h1h	ORF 404	387750	388355	R	606	201	21914	ORF 404	napB	periplasmic nitrate reductase, small subunit, cytochrome c-type protein NapB	0.97
Arcobacter	butzleri	7h1h	ORF 405	388357	389163	R	807	268	29944	ORF 405	napH	quinol dehydrogenase membrane component	0.99
Arcobacter	butzleri	7h1h	ORF 406	389160	389972	R	813	270	29730	ORF 406	napG	quinol dehydrogenase periplasmic component	0.98
Arcobacter	butzleri	7h1h	ORF 407	389991	392801	R	2811	936	105668	ORF 407	napA	nitrate reductase catalytic subunit	0.99
Arcobacter	butzleri	7h1h	ORF 408	393067	394059	F	993	330	37156	ORF 408	dctP	C4-dicarboxylate-binding periplasmic protein	0.97
Arcobacter	butzleri	7h1h	ORF 409	394073	394618	F	546	181	20482	ORF 409	dctQ	C4-dicarboxylate transport system, permease small subunit	0.98
Arcobacter	butzleri	7h1h	ORF 410	394621	395901	F	1281	426	45086	ORF 410	dctM	C4-dicarboxylate transport protein	0.97
Arcobacter	butzleri	7h1h	ORF 411	396367	397428	R	1062	353	41989	ORF 411		two-component sensor histidine kinase	0.99
Arcobacter	butzleri	7h1h	ORF 412	397555	398253	F	699	232	27199	ORF 412		two-component response regulator	1
Arcobacter	butzleri	7h1h	ORF 413	398272	398601	R	330	109	12233	ORF 413	menG	S-adenosylmethionine:2-demethylmenaquinone methyltransferase	0.94
Arcobacter	butzleri	7h1h	ORF 414	398910	399641	R	732	243	27134	ORF 414	cysG	uroporphyrin III C-methyltransferase	0.97
Arcobacter	butzleri	7h1h	ORF 415	399697	400698	R	1002	333	38600	ORF 415		hypothetical protein Abu_0366	0.99
Arcobacter	butzleri	7h1h	ORF 416	400695	401192	R	498	165	19199	ORF 416		putative transcriptional regulator	0.97
Arcobacter	butzleri	7h1h	ORF 417	401445	402362	F	918	305	35275	ORF 417		glycosyltransferase, putative	0.98
Arcobacter	butzleri	7h1h	ORF 418	402379	403349	F	972	323	37318	ORF 418	moaA	molybdenum cofactor biosynthesis protein A	0.94
Arcobacter	butzleri	7h1h	ORF 419							ORF 419
Arcobacter	butzleri	7h1h	ORF 420	403445	403717	F	273	90	10117	ORF 420	rpsO	30S ribosomal protein S15	0.97
Arcobacter	butzleri	7h1h	ORF 421	403846	404244	F	399	132	14805	ORF 421		BadM/Rrf2 family transcriptional regulator	1
Arcobacter	butzleri	7h1h	ORF 422	404244	405722	F	1479	492	56064	ORF 422		hypothetical protein Abu_0372	0.98
Arcobacter	butzleri	7h1h	ORF 423	405719	406999	R	1281	426	49087	ORF 423		two-component sensor histidine kinase	0.98
Arcobacter	butzleri	7h1h	ORF 424	407024	407704	R	681	226	26148	ORF 424		two-component response regulator	1
Arcobacter	butzleri	7h1h	ORF 425	407901	408710	F	810	269	30036	ORF 425	ppiC	peptidyl-prolyl cis-trans isomerase	1
Arcobacter	butzleri	7h1h	ORF 426	408721	409788	F	1068	355	38736	ORF 426	fba	fructose-bisphosphate aldolase	0.99
Arcobacter	butzleri	7h1h	ORF 427	409939	411435	F	1497	498	55292	ORF 427	ald	aldehyde dehydrogenase	0.99
Arcobacter	butzleri	7h1h	ORF 428	411489	411878	F	390	129	14810	ORF 428		hypothetical protein Abu_0379	0.99
Arcobacter	butzleri	7h1h	ORF 429	411879	412268	R	390	129	14757	ORF 429	exbD1	biopolymer transport protein ExbD	0.99
Arcobacter	butzleri	7h1h	ORF 430	412268	412741	R	474	157	17395	ORF 430	exbB1	biopolymer transport protein ExbB	1
Arcobacter	butzleri	7h1h	ORF 431	412808	413668	F	861	286	33494	ORF 431		hypothetical protein Abu_0382	0.96
Arcobacter	butzleri	7h1h	ORF 432	413716	414231	F	516	171	19578	ORF 432	aroK	shikimate kinase	1
Arcobacter	butzleri	7h1h	ORF 433	414233	415525	F	1293	430	46884	ORF 433	hisD	histidinol dehydrogenase	0.99
Arcobacter	butzleri	7h1h	ORF 434	415535	415837	F	303	100	11738	ORF 434		hypothetical protein Abu_0385	1
Arcobacter	butzleri	7h1h	ORF 435	415848	416747	F	900	299	33937	ORF 435	ispB	octaprenyl-diphosphate synthase	0.98
Arcobacter	butzleri	7h1h	ORF 436	416747	418045	F	1299	432	48394	ORF 436	hemA	glutamyl-tRNA reductase	0.99
Arcobacter	butzleri	7h1h	ORF 437	418062	419768	F	1707	568	63262	ORF 437	proS	prolyl-tRNA synthetase	0.98
Arcobacter	butzleri	7h1h	ORF 438	419780	420670	F	891	296	32165	ORF 438	mscS	mechanosensitive ion channel	0.98
Arcobacter	butzleri	7h1h	ORF 439	420882	421856	F	975	324	37943	ORF 439		tRNA nucleotidyltransferase/poly(A) polymerase	0.93
Arcobacter	butzleri	7h1h	ORF 440	421913	422353	F	441	146	15383	ORF 440		hypothetical protein Abu_0391	0.99
Arcobacter	butzleri	7h1h	ORF 441	422337	424136	F	1800	599	70673	ORF 441		hypothetical protein Abu_0392	0.97
Arcobacter	butzleri	7h1h	ORF 442	424146	425303	R	1158	385	44662	ORF 442	lnt	apolipoprotein N-acyltransferase	0.98
Arcobacter	butzleri	7h1h	ORF 443	425407	425670	F	264	87	9855	ORF 443	yajC	preprotein translocase subunit	1
Arcobacter	butzleri	7h1h	ORF 444	425797	427302	F	1506	501	53711	ORF 444	secD	protein-export membrane protein SecD	0.98
Arcobacter	butzleri	7h1h	ORF 445	427302	428270	F	969	302	36575	ORF 445	secF	preprotein translocase subunit SecF	0.99
Arcobacter	butzleri	7h1h	ORF 446	428339	428518	F	180	59	6739	ORF 446		hypothetical protein Abu_0397	0.98
Arcobacter	butzleri	7h1h	ORF 447	428511	428915	R	405	134	15701	ORF 447		hypothetical protein Abu_0398	0.98
Arcobacter	butzleri	7h1h	ORF 448	428918	429676	R	759	252	28080	ORF 448	motB	flagellar motor protein MotB	0.99
Arcobacter	butzleri	7h1h	ORF 449	429680	430405	R	726	241	25844	ORF 449	motA	flagellar motor protein MotA	0.99
Arcobacter	butzleri	7h1h	ORF 450	430613	430957	F	345	114	12115	ORF 450		hypothetical protein Abu_0401	1
Arcobacter	butzleri	7h1h	ORF 451	430957	432039	F	1083	360	42053	ORF 451	leuS	leucyl-tRNA synthetase	0.99	join?
Arcobacter	butzleri	7h1h	ORF 452	432002	433423	F	1422	473	53910	ORF 452	leuS	leucyl-tRNA synthetase	0.98	join?
Arcobacter	butzleri	7h1h	ORF 453	433426	433950	F	525	174	19466	ORF 453		hypothetical protein Abu_0403	1
Arcobacter	butzleri	7h1h	ORF 454	433953	435125	F	1173	390	45382	ORF 454	folC	bifunctional folylpolyglutamate synthase/dihydrofolate synthase	0.98
Arcobacter	butzleri	7h1h	ORF 455	435112	437232	F	2121	706	82135	ORF 455		helicase	0.99
Arcobacter	butzleri	7h1h	ORF 456	437233	438936	R	1704	567	65310	ORF 456		phospholipid/glycerol acyltransferase, hemolysin	0.99
Arcobacter	butzleri	7h1h	ORF 457	439042	439749	F	708	235	26319	ORF 457		hypothetical protein Abu_0407	0.97
Arcobacter	butzleri	7h1h	ORF 458	439767	440144	R	378	125	14956	ORF 458		hypothetical protein Abu_0408	1
Arcobacter	butzleri	7h1h	ORF 459	440264	440569	F	306	101	11824	ORF 459		hypothetical protein Abu_0409	0.99
Arcobacter	butzleri	7h1h	ORF 460	440622	441389	F	768	255	29874	ORF 460		Dam-replacing family protein [Francisella tularensis subsp. novicida U112]	0.58	ins
Arcobacter	butzleri	7h1h	ORF 461	441393	442100	F	708	235	27953	ORF 461		hypothetical protein SdelDRAFT_14950 [Sulfurospirillum deleyianum DSM 6946]	0.43	ins
Arcobacter	butzleri	7h1h	ORF 462	442113	445100	F	2988	995	113200	ORF 462	mfd	transcription-repair coupling factor	0.99
Arcobacter	butzleri	7h1h	ORF 463	445112	445630	F	519	172	19970	ORF 463		putative acetyltransferase	0.97
Arcobacter	butzleri	7h1h	ORF 464	445627	446568	R	942	313	36860	ORF 464		hypothetical protein Abu_0412	0.98
Arcobacter	butzleri	7h1h	ORF 465	446672	447139	F	468	155	17945	ORF 465		putative periplasmic protein	0.97
Arcobacter	butzleri	7h1h	ORF 466	447151	447831	F	681	226	26047	ORF 466	ompR	two-component response regulator	0.99
Arcobacter	butzleri	7h1h	ORF 467	447828	449063	F	1236	411	48670	ORF 467		two-component sensor histidine kinase	1
Arcobacter	butzleri	7h1h	ORF 468	449109	450086	F	978	325	36543	ORF 468		hypothetical protein Abu_0416	0.98
Arcobacter	butzleri	7h1h	ORF 469	450268	451680	F	1413	470	53181	ORF 469		methyl-accepting chemotaxis protein	0.99
Arcobacter	butzleri	7h1h	ORF 470	451673	452052	F	381	126	14518	ORF 470		two-component response regulator	0.97
Arcobacter	butzleri	7h1h	ORF 471							ORF 471
Arcobacter	butzleri	7h1h	ORF 472	452053	453678	F	1626	541	64904	ORF 472		two-component sensor histidine kinase	0.97
Arcobacter	butzleri	7h1h	ORF 473	453611	454096	F	486	161	18966	ORF 473		two-component sensor histidine kinase	0.96
Arcobacter	butzleri	7h1h	ORF 474	454093	456514	F	2421	806	94541	ORF 474		two-component sensor histidine kinase	0.96
Arcobacter	butzleri	7h1h	ORF 475							ORF 475
Arcobacter	butzleri	7h1h	ORF 476	456515	457327	F	813	270	29819	ORF 476		hypothetical protein Abu_0421	0.99
Arcobacter	butzleri	7h1h	ORF 477	457377	458168	F	792	263	30217	ORF 477		hypothetical protein Abu_0422	1
Arcobacter	butzleri	7h1h	ORF 478	458165	458413	F	249	82	9313	ORF 478		hypothetical protein Abu_0423	1
Arcobacter	butzleri	7h1h	ORF 479	458551	459261	F	711	236	26744	ORF 479	ubiE	ubiquinone/menaquinone biosynthesis methyltransferase	0.97
Arcobacter	butzleri	7h1h	ORF 480	459287	460474	F	1188	395	44544	ORF 480	xseA	exodeoxyribonuclease VII large subunit	0.99
Arcobacter	butzleri	7h1h	ORF 481	460548	461027	F	480	159	17979	ORF 481	cheW	chemotaxis protein CheW	0.99
Arcobacter	butzleri	7h1h	ORF 482	461055	461588	R	534	177	19692	ORF 482		peptidyl-prolyl cis-trans isomerase-like protein	0.99
Arcobacter	butzleri	7h1h	ORF 483	461739	462122	F	384	127	14100	ORF 483	panD	aspartate alpha-decarboxylase	1
Arcobacter	butzleri	7h1h	ORF 484	462115	462435	F	321	106	11606	ORF 484		hypothetical protein Abu_0429	1
Arcobacter	butzleri	7h1h	ORF 485	462440	463302	F	861	286	32115	ORF 485	ispA	geranyltranstransferase	1
Arcobacter	butzleri	7h1h	ORF 486							ORF 486
Arcobacter	butzleri	7h1h	ORF 487	463439	463696	F	258	85	9556	ORF 487	groES	10 kDa chaperonin	1
Arcobacter	butzleri	7h1h	ORF 488	463696	465330	F	1635	544	57831	ORF 488	groEL	chaperonin GroEL	1
Arcobacter	butzleri	7h1h	ORF 489	465679	467055	R	1377	458	52765	ORF 489		two-component sensor histidine kinase	0.97
Arcobacter	butzleri	7h1h	ORF 490	467045	467722	R	678	225	25503	ORF 490		two-component response regulator	0.98
Arcobacter	butzleri	7h1h	ORF 491	467719	468123	R	405	134	15501	ORF 491		Ser/Thr protein phosphatase family protein	0.97	join?
Arcobacter	butzleri	7h1h	ORF 492	468189	468449	R	261	86	10216	ORF 492		Ser/Thr protein phosphatase family protein	0.94	join?
Arcobacter	butzleri	7h1h	ORF 493	468446	468901	R	456	151	17395	ORF 493		hypothetical protein Abu_0436	0.98
Arcobacter	butzleri	7h1h	ORF 494	468905	469429	R	525	174	19747	ORF 494		putative periplasmic protein	0.96
Arcobacter	butzleri	7h1h	ORF 495	469422	470386	R	966	321	36720	ORF 495		hypothetical protein Abu_0438	0.99
Arcobacter	butzleri	7h1h	ORF 496							ORF 496
Arcobacter	butzleri	7h1h	ORF 497	470374	471945	R	1572	573	60172	ORF 497		hypothetical protein Abu_0439	0.99
Arcobacter	butzleri	7h1h	ORF 498	471929	472552	R	624	207	23481	ORF 498		ABC transporter, ATP-binding protein	1
Arcobacter	butzleri	7h1h	ORF 499	472549	473631	R	1083	360	39666	ORF 499		ABC transporter, permease protein	0.96
Arcobacter	butzleri	7h1h	ORF 500	473561	473692	F	132	43	5205	ORF 500		NO MATCH
Arcobacter	butzleri	7h1h	ORF 501	473723	474280	R	558	185	21838	ORF 501		hypothetical protein Abu_0442	0.97
Arcobacter	butzleri	7h1h	ORF 502	474345	475118	F	774	257	28879	ORF 502	suhB	inositol-1-monophosphatase	0.99
Arcobacter	butzleri	7h1h	ORF 503	475168	476970	F	1803	600	67229	ORF 503	glmS	glucosamine--fructose-6-phosphate aminotransferase	0.99
Arcobacter	butzleri	7h1h	ORF 504	477099	478358	F	1260	419	45879	ORF 504	metK	S-adenosylmethionine synthetase	0.99
Arcobacter	butzleri	7h1h	ORF 505	478459	479322	F	864	287	31802	ORF 505	accD	acetyl-CoA carboxylase subunit beta	1
Arcobacter	butzleri	7h1h	ORF 506	479541	479936	F	396	131	14507	ORF 506	thiE	thiamine-phosphate pyrophosphorylase	0.97
Arcobacter	butzleri	7h1h	ORF 507	479926	480381	F	456	151	17296	ORF 507		hypothetical protein Abu_0448	1
Arcobacter	butzleri	7h1h	ORF 508	480441	481079	F	639	212	24368	ORF 508		hypothetical protein Abu_0449	0.98
Arcobacter	butzleri	7h1h	ORF 509	481322	481447	F	126	41	4788	ORF 509		hypothetical protein Abu_0449	1
Arcobacter	butzleri	7h1h	ORF 510	481448	482377	F	930	309	34246	ORF 510		tRNA-dihydrouridine synthase	1
Arcobacter	butzleri	7h1h	ORF 511	482459	483277	F	819	272	30969	ORF 511	prmA	ribosomal protein L11 methyltransferase	0.98
Arcobacter	butzleri	7h1h	ORF 512	483282	485366	F	2085	694	76050	ORF 512	ftsH1	cell division protein FtsH	0.99
Arcobacter	butzleri	7h1h	ORF 513	485501	486268	F	768	255	29858	ORF 513		hypothetical protein Abu_1604	0.28	div
Arcobacter	butzleri	7h1h	ORF 514	486496	486810	F	315	104	12287	ORF 514		ABC transporter ATP-binding protein [Lactobacillus casei BL23]	0.3	ins
Arcobacter	butzleri	7h1h	ORF 515	487231	487671	F	441	146	17055	ORF 515		two-component response regulator	0.96
Arcobacter	butzleri	7h1h	ORF 516	487974	489527	F	1554	517	55978	ORF 516	leuA1	2-isopropylmalate synthase	0.99
Arcobacter	butzleri	7h1h	ORF 517	489566	489566	F	327	108	12561	ORF 517		hypothetical protein Abu_0457	0.96
Arcobacter	butzleri	7h1h	ORF 518	489889	490308	F	420	139	16375	ORF 518		hypothetical protein Abu_0458	0.97
Arcobacter	butzleri	7h1h	ORF 519	490308	493235	F	2928	975	111511	ORF 519	mutS1	mismatch repair ATPase	0.99
Arcobacter	butzleri	7h1h	ORF 520	493473	493616	R	144	47	5340	ORF 520		transposase IS3/IS911 family protein [Frankia sp. EAN1pec]	0.5	ins
Arcobacter	butzleri	7h1h	ORF 521	493695	494507	R	813	270	32131	ORF 521		hypothetical protein Abu_0464	0.97
Arcobacter	butzleri	7h1h	ORF 522	494689	496296	F	1608	535	60110	ORF 522		quinohemoprotein amine dehydrogenase, 60 kDa subunit	0.99
Arcobacter	butzleri	7h1h	ORF 523	496306	497679	F	1374	457	52013	ORF 523		quinohemoprotein amine dehydrogenase, putative SAM-radical dependent activating subunit	0.99
Arcobacter	butzleri	7h1h	ORF 524	497690	498010	F	321	106	11752	ORF 524		quinohemoprotein amine dehydrogenase, 9 kDa subunit	1
Arcobacter	butzleri	7h1h	ORF 525	498028	499161	F	1134	377	41639	ORF 525		quinohemoprotein amine dehydrogenase, 40 kDa subunit	0.98
Arcobacter	butzleri	7h1h	ORF 526	499176	500814	F	1638	545	62889	ORF 526		ABC transporter, ATP-binding protein	0.97
Arcobacter	butzleri	7h1h	ORF 527							ORF 527
Arcobacter	butzleri	7h1h	ORF 528	500807	501402	F	597	198	22514	ORF 528		hypothetical protein Abu_0470	0.96
Arcobacter	butzleri	7h1h	ORF 529							ORF 529
Arcobacter	butzleri	7h1h	ORF 530	501431	502756	F	1326	441	50603	ORF 530		hypothetical protein Abu_0471	0.96
Arcobacter	butzleri	7h1h	ORF 531	502765	504624	R	1860	619	70628	ORF 531		GGDEF domain-containing protein	0.98
Arcobacter	butzleri	7h1h	ORF 532	504695	505402	R	708	235	25343	ORF 532	hisA	1-(5-phosphoribosyl)-5-[(5-phosphoribosylamino)methylideneamino] imidazole-4-carboxamide isomerase	0.99
Arcobacter	butzleri	7h1h	ORF 533	505414	506265	R	852	283	30948	ORF 533		hypothetical protein Abu_0474	0.97
Arcobacter	butzleri	7h1h	ORF 534	506285	506893	R	609	202	22681	ORF 534	hisH1	glutamine amidotransferase HisH	0.99
Arcobacter	butzleri	7h1h	ORF 535	507013	508759	F	1749	582	65827	ORF 535		Na+/Pi-cotransporter [Campylobacterales bacterium GD 1]	0.38	ins
Arcobacter	butzleri	7h1h	ORF 536							ORF 536
Arcobacter	butzleri	7h1h	ORF 537							ORF 537
Arcobacter	butzleri	7h1h	ORF 538	508761	509333	R	573	190	21983	ORF 538	ctsW	transformation system protein	0.99
Arcobacter	butzleri	7h1h	ORF 539	509452	509613	F	162	53	6311	ORF 539		hypothetical protein Mmol_1821 [Methylotenera mobilis JLW8]	0.77	ins
Arcobacter	butzleri	7h1h	ORF 540	509631	509750	F	120	39	4670	ORF 540		hypothetical protein Mmol_1821 [Methylotenera mobilis JLW8]	0.67	ins
Arcobacter	butzleri	7h1h	ORF 541	509771	511558	R	1788	595	66068	ORF 541	lepA	GTP-binding protein LepA	0.99
Arcobacter	butzleri	7h1h	ORF 542	511732	511998	F	267	88	9748	ORF 542		hypothetical protein Abu_0479	0.98
Arcobacter	butzleri	7h1h	ORF 543	512010	513581	F	1572	523	57342	ORF 543		heavy-metal transporting P-type ATPase	0.98	same
Arcobacter	butzleri	7h1h	ORF 544	513707	514528	F	822	273	29401	ORF 544		heavy-metal transporting P-type ATPase	0.98	same
Arcobacter	butzleri	7h1h	ORF 545	514593	515609	R	1017	338	56455	ORF 545	cadF	outer membrane fibronectin-binding protein	0.96
Arcobacter	butzleri	7h1h	ORF 546	515776	516621	R	846	281	30405	ORF 546	prsA	ribose-phosphate pyrophosphokinase	1
Arcobacter	butzleri	7h1h	ORF 547	516885	518015	F	1131	376	41275	ORF 547		hypothetical protein Abu_0483	0.78	div
Arcobacter	butzleri	7h1h	ORF 548	518061	520182	R	2121	706	79396	ORF 548	trmU2	tRNA (5-methylaminomethyl-2-thiouridylate)-methyltransferase	0.99
Arcobacter	butzleri	7h1h	ORF 549							ORF 549
Arcobacter	butzleri	7h1h	ORF 550	520263	520748	R	486	161	18759	ORF 550	folK	2-amino-4-hydroxy-6- hydroxymethyldihydropteridine pyrophosphokinase	0.98
Arcobacter	butzleri	7h1h	ORF 551	520780	521805	R	1026	341	39208	ORF 551	pepQ	prolidase (Xaa-Pro dipeptidase) (pepQ)	0.98
Arcobacter	butzleri	7h1h	ORF 552	521883	522377	F	495	164	18064	ORF 552	aroQ	3-dehydroquinate dehydratase	0.99
Arcobacter	butzleri	7h1h	ORF 553	522382	523606	F	1224	407	45934	ORF 553		chlorohydrolase	0.99
Arcobacter	butzleri	7h1h	ORF 554							ORF 554
Arcobacter	butzleri	7h1h	ORF 555	523599	524483	F	885	294	32673	ORF 555	pspA	protease IV (PspA)	0.99
Arcobacter	butzleri	7h1h	ORF 556	524529	525200	R	672	223	26802	ORF 556		protein of unknown function DUF1311 [Shewanella baltica OS223]	0.29	ins
Arcobacter	butzleri	7h1h	ORF 557	525213	525611	R	399	132	15686	ORF 557		putative efflux protein, MATE family [Sulfurospirillum deleyianum DSM 6946]	0.31	ins
Arcobacter	butzleri	7h1h	ORF 558	525598	525960	R	363	120	13113	ORF 558		conserved hypothetical protein [Geobacillus sp. Y412MC10]	0.3	ins
Arcobacter	butzleri	7h1h	ORF 559	525999	526535	R	537	178	19899	ORF 559		hypothetical protein TTHERM_00327440 [Tetrahymena thermophila]	0.32	ins
Arcobacter	butzleri	7h1h	ORF 560	526586	527320	R	735	244	28800	ORF 560		conserved hypothetical protein [Vibrio harveyi HY01]	0.32	ins
Arcobacter	butzleri	7h1h	ORF 561	527333	527749	R	417	138	16055	ORF 561		Acetoin transport permease protein [Bacillus cereus Rock3-44]	0.27	ins
Arcobacter	butzleri	7h1h	ORF 562	527835	529211	R	1377	458	53696	ORF 562		hypothetical protein Aasi_0854 [Candidatus Amoebophilus asiaticus 5a2]	0.51	ins
Arcobacter	butzleri	7h1h	ORF 563	529242	529652	R	411	136	15966	ORF 563		hypothetical protein SADFL11_2334 [Labrenzia alexandrii DFL-11]	0.4	ins
Arcobacter	butzleri	7h1h	ORF 564	529884	531095	R	1212	403	43497	ORF 564	ackA1	acetate kinase	0.99
Arcobacter	butzleri	7h1h	ORF 565	531122	532117	R	996	331	35002	ORF 565	pta	phosphate acetyltransferase	0.99
Arcobacter	butzleri	7h1h	ORF 566	532361	533551	R	1191	396	43731	ORF 566	ackA2	acetate kinase	0.99
Arcobacter	butzleri	7h1h	ORF 567	533744	534592	R	849	282	31406	ORF 567		cation efflux protein	0.97
Arcobacter	butzleri	7h1h	ORF 568	534650	535441	R	792	263	29165	ORF 568	ackA3	acetate kinase	1	same
Arcobacter	butzleri	7h1h	ORF 569	535456	535839	R	384	127	14269	ORF 569	ackA3	acetate kinase	0.94	same
Arcobacter	butzleri	7h1h	ORF 570	535860	536468	R	609	202	23545	ORF 570	dnaQ1	DNA polymerase III, epsilon subunit	1
Arcobacter	butzleri	7h1h	ORF 571	536461	538302	R	1842	613	70750	ORF 571		hypothetical protein Abu_0498	0.99
Arcobacter	butzleri	7h1h	ORF 572	538353	540020	R	1668	555	59096	ORF 572		sodium:solute symporter family protein	0.99
Arcobacter	butzleri	7h1h	ORF 573	540020	540334	R	315	104	11880	ORF 573		hypothetical protein Abu_0500	1
Arcobacter	butzleri	7h1h	ORF 574	540561	540920	R	360	119	12752	ORF 574		sodium:solute symporter family protein	0.99	same
Arcobacter	butzleri	7h1h	ORF 575	540929	542212	R	1284	427	45040	ORF 575		sodium:solute symporter family protein	0.99	same
Arcobacter	butzleri	7h1h	ORF 576	542212	542523	R	312	103	11658	ORF 576		hypothetical protein Abu_0502	1
Arcobacter	butzleri	7h1h	ORF 577	542652	543263	R	612	203	23643	ORF 577	dnaQ2	DNA polymerase III, epsilon subunit	1
Arcobacter	butzleri	7h1h	ORF 578	543263	545083	R	1821	606	69624	ORF 578		cyclic nucleotide-binding domain-containing protein	0.99
Arcobacter	butzleri	7h1h	ORF 579	545329	545457	F	129	42	4552	ORF 579		Acetoacetyl-CoA synthase [Oceanospirillum sp. MED92]	0.47
Arcobacter	butzleri	7h1h	ORF 580	545103	546870	R	1770	589	66051	ORF 580		sodium/solute symporter family protein	0.98
Arcobacter	butzleri	7h1h	ORF 581							ORF 581
Arcobacter	butzleri	7h1h	ORF 582	546876	547130	R	255	84	9849	ORF 582		hypothetical protein Abu_0506	0.97
Arcobacter	butzleri	7h1h	ORF 583	547206	547868	R	663	220	25527	ORF 583		two-component response regulator	0.99
Arcobacter	butzleri	7h1h	ORF 584	547849	548574	R	726	241	28351	ORF 584		two-component sensor histidine kinase	0.99
Arcobacter	butzleri	7h1h	ORF 585	548913	549431	R	519	172	20415	ORF 585		two-component sensor histidine kinase	0.96
Arcobacter	butzleri	7h1h	ORF 586	550142	550303	F	162	53	5451	ORF 586	moeA2	molybdenum cofactor biosynthesis protein A	0.94
Arcobacter	butzleri	7h1h	ORF 587	550303	551202	F	900	299	33914	ORF 587		integral membrane domain-containing protein	0.99
Arcobacter	butzleri	7h1h	ORF 588	551215	552354	R	1140	379	43380	ORF 588		DNA recombination protein RmuC-like protein	0.98
Arcobacter	butzleri	7h1h	ORF 589	552412	553569	R	1158	385	44227	ORF 589		M48 family peptidase	0.99
Arcobacter	butzleri	7h1h	ORF 590	553672	554142	R	471	156	18130	ORF 590		nuclease NucT	0.98
Arcobacter	butzleri	7h1h	ORF 591	554152	554514	R	363	120	14050	ORF 591		hypothetical protein Abu_0529	0.95
Arcobacter	butzleri	7h1h	ORF 592	554662	555534	R	873	290	34088	ORF 592		hypothetical protein AbauAB_17483 [Acinetobacter baumannii AB900]	0.39	ins
Arcobacter	butzleri	7h1h	ORF 593	555750	556235	F	486	161	18758	ORF 593		hypothetical protein POREN0001_0438 [Porphyromonas endodontalis ATCC 35406]	0.25	ins
Arcobacter	butzleri	7h1h	ORF 594	556165	556467	F	303	100	11653	ORF 594		peptidoglycan linked protein (LPXTG) [Listeria monocytogenes 10403S]	0.46	ins
Arcobacter	butzleri	7h1h	ORF 595	556713	558611	F	1899	632	70209	ORF 595		methyl-accepting chemotaxis protein	0.97
Arcobacter	butzleri	7h1h	ORF 596	558742	559143	F	402	133	15327	ORF 596		hypothetical protein Abu_0527	0.96
Arcobacter	butzleri	7h1h	ORF 597	559206	560813	R	1608	535	59378	ORF 597		methyl-accepting chemotaxis protein	0.98	same
Arcobacter	butzleri	7h1h	ORF 598	560912	561751	R	840	279	31808	ORF 598		methyl-accepting chemotaxis protein	0.91	same
Arcobacter	butzleri	7h1h	ORF 599	562039	563526	R	1488	495	54104	ORF 599	pitA	phosphate transporter family protein	0.99
Arcobacter	butzleri	7h1h	ORF 600	563595	564614	R	1020	339	38151	ORF 600	tas	aldo/keto reductase family oxidoreductase TAS	0.99
Arcobacter	butzleri	7h1h	ORF 601	564655	565626	R	972	323	37528	ORF 601		C4-dicarboxylate transporter/malic acid transport protein	0.98
Arcobacter	butzleri	7h1h	ORF 602	565722	565883	F	162	53	6211	ORF 602		NO MATCH
Arcobacter	butzleri	7h1h	ORF 603	565958	567247	R	1290	429	48417	ORF 603	murE	UDP-N-acetylmuramoylalanyl-D-glutamate--2,6-diaminopimelate ligase	0.98
Arcobacter	butzleri	7h1h	ORF 604	567260	567820	R	561	186	21912	ORF 604		hypothetical protein Abu_0521	1
Arcobacter	butzleri	7h1h	ORF 605	567823	568101	R	279	92	10042	ORF 605		NifU-like protein	1
Arcobacter	butzleri	7h1h	ORF 606	568098	568217	R	120	39	4517	ORF 606		NO MATCH
Arcobacter	butzleri	7h1h	ORF 607	568225	570954	R	2730	909	104125	ORF 607	ileS	isoleucyl-tRNA synthetase	0.94
Arcobacter	butzleri	7h1h	ORF 608	571222	572580	F	1359	452	50944	ORF 608	mqo	malate:quinone oxidoreductase	1
Arcobacter	butzleri	7h1h	ORF 609	572704	573180	F	477	158	16977	ORF 609		CinA-like protein	0.98
Arcobacter	butzleri	7h1h	ORF 610	573284	573853	F	570	189	21980	ORF 610		hypothetical protein CY0110_09637 [Cyanothece sp. CCY0110]	0.38	ins
Arcobacter	butzleri	7h1h	ORF 611	573857	575203	R	1347	448	52360	ORF 611		hypothetical protein CY0110_09632 [Cyanothece sp. CCY0110]	0.38	ins
Arcobacter	butzleri	7h1h	ORF 612	575268	577242	R	1974	657	75957	ORF 612	uvrB	excinuclease ABC subunit B	0.98
Arcobacter	butzleri	7h1h	ORF 613							ORF 613
Arcobacter	butzleri	7h1h	ORF 614	577254	577952	R	699	232	27795	ORF 614		hypothetical protein Abu_0620	0.97
Arcobacter	butzleri	7h1h	ORF 615	577965	578198	R	234	77	8267	ORF 615	greA	transcription elongation factor GreA	1
Arcobacter	butzleri	7h1h	ORF 616	578512	579171	F	660	219	24958	ORF 616		MoeB/ThiF family protein	1
Arcobacter	butzleri	7h1h	ORF 617	579222	580130	F	909	302	33796	ORF 617	cheV	chemotaxis signal transduction protein CheV	0.98
Arcobacter	butzleri	7h1h	ORF 618	580150	581541	R	1392	463	52440	ORF 618	argH	argininosuccinate lyase	0.98
Arcobacter	butzleri	7h1h	ORF 619	581616	582863	F	1248	415	48638	ORF 619		GGDEF domain-containing protein	0.99
Arcobacter	butzleri	7h1h	ORF 620	582865	583488	R	624	207	23763	ORF 620		hypothetical protein Abu_0614	0.99
Arcobacter	butzleri	7h1h	ORF 621	583619	584599	R	981	326	36016	ORF 621	iscU	NifU-like protein	0.99
Arcobacter	butzleri	7h1h	ORF 622	584630	585826	R	1197	398	43195	ORF 622	iscS	cysteine desulfurase/aminotransferase (IscS/NifS)	1
Arcobacter	butzleri	7h1h	ORF 623	586056	587492	F	1437	478	53473	ORF 623	sufB	Fe-S assembly ABC transporter, permease protein	1
Arcobacter	butzleri	7h1h	ORF 624	587496	588266	F	771	256	28879	ORF 624	sufC	Fe-S assembly ABC transporter, ATP-binding protein	1
Arcobacter	butzleri	7h1h	ORF 625	588253	589254	F	1002	333	38435	ORF 625	sufD	Fe-S assembly protein	0.98
Arcobacter	butzleri	7h1h	ORF 626	589275	590459	F	1185	394	44257	ORF 626	sufS	selenocysteine lyase/cysteine desulfurase	0.99
Arcobacter	butzleri	7h1h	ORF 627	490461	590871	F	411	136	15632	ORF 627	sufE	putative SUF regulatory protein	1
Arcobacter	butzleri	7h1h	ORF 628	590881	591234	F	354	117	13317	ORF 628		hypothetical protein Abu_0606	1
Arcobacter	butzleri	7h1h	ORF 629	591484	592935	F	1452	483	54728	ORF 629	accC2	acetyl CoA carboxylase, biotin carboxylase subunit	0.99
Arcobacter	butzleri	7h1h	ORF 630	593074	593625	F	552	183	20322	ORF 630		hypothetical protein Suden_0893 [Sulfurimonas denitrificans DSM 1251]	0.34	ins
Arcobacter	butzleri	7h1h	ORF 631	593636	594515	R	879	292	33261	ORF 631		hypothetical protein Abu_0604	0.91
Arcobacter	butzleri	7h1h	ORF 632							ORF 632
Arcobacter	butzleri	7h1h	ORF 633	594599	594766	R	168	55	6609	ORF 633		hypothetical protein Abu_0603	0.81	div
Arcobacter	butzleri	7h1h	ORF 634	594897	596435	F	1539	512	57192	ORF 634		methyl-accepting chemotaxis protein	0.99
Arcobacter	butzleri	7h1h	ORF 635	596462	596710	R	249	82	9349	ORF 635		hypothetical protein Abu_0598	0.97
Arcobacter	butzleri	7h1h	ORF 636	596930	597373	R	444	147	16519	ORF 636		protein tyrosine phosphatase	0.95
Arcobacter	butzleri	7h1h	ORF 637	597370	597933	R	564	187	21062	ORF 637		rhomboid-like protein	0.98
Arcobacter	butzleri	7h1h	ORF 638	597937	600355	R	2418	805	91053	ORF 638	lon	ATP-dependent protease La	0.99
Arcobacter	butzleri	7h1h	ORF 639							ORF 639
Arcobacter	butzleri	7h1h	ORF 640	600398	601051	R	654	217	25504	ORF 640		hypothetical protein Abu_0591	1
Arcobacter	butzleri	7h1h	ORF 641	601148	601912	F	765	254	27125	ORF 641	proC	pyrroline-5-carboxylate reductase	0.98
Arcobacter	butzleri	7h1h	ORF 642	602016	602186	F	171	56	6679	ORF 642		hypothetical protein Abu_0589	0.92
Arcobacter	butzleri	7h1h	ORF 643	602176	602517	F	342	113	13332	ORF 643		hypothetical protein Abu_0588	0.96
Arcobacter	butzleri	7h1h	ORF 644	602514	602834	F	321	106	12540	ORF 644		hypothetical protein Abu_0587	0.93
Arcobacter	butzleri	7h1h	ORF 645	602824	603423	R	600	199	22055	ORF 645		HAM1-like protein	0.98
Arcobacter	butzleri	7h1h	ORF 646	603501	604814	F	1314	437	47849	ORF 646		major facilitator superfamily transporter	0.99
Arcobacter	butzleri	7h1h	ORF 647	604821	605675	F	855	284	33361	ORF 647		hypothetical protein Abu_0584	0.97
Arcobacter	butzleri	7h1h	ORF 648	605683	606006	R	324	107	13012	ORF 648		unknown [Sulfurospirillum barnesii]and plasmid stabilisation proteins	0.62	ins
Arcobacter	butzleri	7h1h	ORF 649	606012	606284	R	273	90	10329	ORF 649		unknown [Sulfurospirillum barnesii] and prevent host death proteins	0.7	ins
Arcobacter	butzleri	7h1h	ORF 650	606458	606652	R	195	64	7139	ORF 650		hypothetical protein Abu_0583	0.93
Arcobacter	butzleri	7h1h	ORF 651	606747	609437	R	2691	896	103262	ORF 651	valS	valyl-tRNA synthetase	0.9
Arcobacter	butzleri	7h1h	ORF 652	609538	610704	R	1167	388	44413	ORF 652		sodium/hydrogen antiporter	0.98
Arcobacter	butzleri	7h1h	ORF 653	610750	612795	R	2046	681	77556	ORF 653	rep	ATP-dependent DNA helicase UvrD	0.99
Arcobacter	butzleri	7h1h	ORF 654	613044	614249	R	1206	401	46769	ORF 654		hypothetical protein Abu_0560	0.95
Arcobacter	butzleri	7h1h	ORF 655	614332	615309	F	978	325	36199	ORF 655		efflux protein bile acid:sodium symporter family protein	0.96
Arcobacter	butzleri	7h1h	ORF 656	615329	616057	R	729	242	26950	ORF 656		hypothetical protein Abu_0558	0.99
Arcobacter	butzleri	7h1h	ORF 657	616170	616709	R	540	179	18788	ORF 657	tpx	thiol peroxidase	0.98
Arcobacter	butzleri	7h1h	ORF 658	616790	617614	R	825	274	31503	ORF 658		hypothetical protein Abu_0556	0.98
Arcobacter	butzleri	7h1h	ORF 659	617638	618438	R	801	266	28592	ORF 659		ABC transporter, permease protein	0.99
Arcobacter	butzleri	7h1h	ORF 660	618452	619192	R	741	246	27207	ORF 660		ABC transporter, ATP-binding protein	0.99
Arcobacter	butzleri	7h1h	ORF 661	619249	619995	R	747	248	28138	ORF 661		hypothetical protein Abu_0553	0.98
Arcobacter	butzleri	7h1h	ORF 662	620193	620420	F	228	75	8475	ORF 662		hypothetical protein Abu_0552	1
Arcobacter	butzleri	7h1h	ORF 663	620410	622518	F	2109	702	79734	ORF 663	feoB1	ferrous iron transport protein B	0.97
Arcobacter	butzleri	7h1h	ORF 664	622546	623474	R	930	309	35816	ORF 664	hemH	ferrochelatase	0.97
Arcobacter	butzleri	7h1h	ORF 665							ORF 665
Arcobacter	butzleri	7h1h	ORF 666	623461	624062	R	603	200	22925	ORF 666		oligopeptide ABC transporter, ATP-binding protein	0.99
Arcobacter	butzleri	7h1h	ORF 667							ORF 667
Arcobacter	butzleri	7h1h	ORF 668	624261	624551	F	291	96	10002	ORF 668		cytochrome c-553	0.98
Arcobacter	butzleri	7h1h	ORF 669	624581	624808	R	228	75	8626	ORF 669		hypothetical protein Abu_0547	1
Arcobacter	butzleri	7h1h	ORF 670	624825	627263	R	2439	812	89743	ORF 670		cation-transporting ATPase, P-type	0.99
Arcobacter	butzleri	7h1h	ORF 671	627360	627602	F	243	80	9343	ORF 671		EAL/GGDEF domain-containing protein	1	same
Arcobacter	butzleri	7h1h	ORF 672	627653	628984	F	1332	443	51396	ORF 672		EAL/GGDEF domain-containing protein	0.98	same
Arcobacter	butzleri	7h1h	ORF 673	628985	629602	R	618	205	23435	ORF 673	qmk	guanylate kinase	0.99
Arcobacter	butzleri	7h1h	ORF 674	629599	630420	R	822	273	31698	ORF 674		hypothetical protein Abu_0543	0.96
Arcobacter	butzleri	7h1h	ORF 675	630417	631097	R	681	226	25469	ORF 675		ABC transporter, ATP-binding protein	0.99
Arcobacter	butzleri	7h1h	ORF 676	631143	632189	R	1047	348	37761	ORF 676	tsf	elongation factor Ts	1
Arcobacter	butzleri	7h1h	ORF 677	632189	632986	R	798	265	30019	ORF 677	rpsB	30S ribosomal protein S2	1
Arcobacter	butzleri	7h1h	ORF 678	633228	633725	F	498	165	18171	ORF 678		hypothetical protein Abu_0539	0.97
Arcobacter	butzleri	7h1h	ORF 679	633709	633948	F	240	79	8555	ORF 679		hypothetical protein Abu_0538	1
Arcobacter	butzleri	7h1h	ORF 680	633951	634451	R	501	166	18495	ORF 680		hypothetical protein Abu_0537	0.97
Arcobacter	butzleri	7h1h	ORF 681	634489	635232	R	744	247	28195	ORF 681		hypothetical protein Abu_0536	0.99
Arcobacter	butzleri	7h1h	ORF 682	635340	635537	F	198	65	7727	ORF 682		hypothetical protein Abu_0535	1
Arcobacter	butzleri	7h1h	ORF 683	635550	636599	F	1050	349	37883	ORF 683	moeA2	molybdenum cofactor biosynthesis protein A	0.97
Arcobacter	butzleri	7h1h	ORF 684	636643	637287	R	645	214	24108	ORF 684	nth	endonuclease III	0.99
Arcobacter	butzleri	7h1h	ORF 685	637284	637694	R	411	136	16400	ORF 685		hypothetical protein Abu_0624	0.98
Arcobacter	butzleri	7h1h	ORF 686	637855	639831	F	1977	658	73439	ORF 686		TonB-dependent receptor protein	0.95
Arcobacter	butzleri	7h1h	ORF 687	639949	642096	F	2148	715	79195	ORF 687		TonB-dependent receptor protein	0.98
Arcobacter	butzleri	7h1h	ORF 688	642218	643246	F	1029	342	38370	ORF 688		hypothetical protein Abu_0652	0.99
Arcobacter	butzleri	7h1h	ORF 689	643257	644627	F	1416	471	53918	ORF 689	trpE	anthranilate synthase, component I	0.99
Arcobacter	butzleri	7h1h	ORF 690	644682	645467	F	786	261	29148	ORF 690	pdxJ	pyridoxine 5'-phosphate synthase	0.99
Arcobacter	butzleri	7h1h	ORF 691	645460	646395	F	936	311	35292	ORF 691	pdxA	4-hydroxythreonine-4-phosphate dehydrogenase	0.98
Arcobacter	butzleri	7h1h	ORF 692	646392	647457	F	1065	354	42421	ORF 692		hypothetical protein Abu_0648	0.96
Arcobacter	butzleri	7h1h	ORF 693							ORF 693
Arcobacter	butzleri	7h1h	ORF 694	647514	648221	F	708	235	25415	ORF 694	pyrH	uridylate kinase	1
Arcobacter	butzleri	7h1h	ORF 695	648244	648462	F	219	72	8083	ORF 695	rpoZ	DNA-directed RNA polymerase, omega chain	1
Arcobacter	butzleri	7h1h	ORF 696	648496	650640	F	2145	714	82988	ORF 696	spoT	bifunctional ppGpp synthetase/guanosine-3',5'-bis(diphosphate) 3'-pyrophosphohydrolase	0.99
Arcobacter	butzleri	7h1h	ORF 697	650659	651867	F	1209	402	45563	ORF 697	tyrS	tyrosyl-tRNA synthetase	0.99
Arcobacter	butzleri	7h1h	ORF 698	651880	652959	F	1080	359	39244	ORF 698	npd	2-nitropropane dioxygenase	0.99
Arcobacter	butzleri	7h1h	ORF 699	652965	654425	F	1461	486	54733	ORF 699	amiA	N-acetylmuramoyl-L-alanine amidase	0.96
Arcobacter	butzleri	7h1h	ORF 700	654388	654834	R	447	148	17392	ORF 700		hypothetical protein Abu_0641	0.99
Arcobacter	butzleri	7h1h	ORF 701	654849	655916	R	1068	355	41475	ORF 701		hypothetical protein Abu_0640	0.99
Arcobacter	butzleri	7h1h	ORF 702	655919	656470	R	552	183	20488	ORF 702	pth	peptidyl-tRNA hydrolase	0.97
Arcobacter	butzleri	7h1h	ORF 703	656479	657015	R	537	178	19692	ORF 703	rplY	50S ribosomal protein L25/general stress protein Ctc	0.98
Arcobacter	butzleri	7h1h	ORF 704	657163	658026	F	864	287	30925	ORF 704	folD	bifunctional 5,10-methylene-tetrahydrofolate dehydrogenase/5,10-methylene-tetrahydrofolate cyclohydrolase	1
Arcobacter	butzleri	7h1h	ORF 705	658020	658802	F	783	260	30177	ORF 705	lepP	signal peptidase I	0.99
Arcobacter	butzleri	7h1h	ORF 706	658802	659257	F	456	151	16568	ORF 706	rpiB	ribose-5-phosphate isomerase B	1
Arcobacter	butzleri	7h1h	ORF 707	659364	659522	F	159	52	6269	ORF 707		NO MATCH
Arcobacter	butzleri	7h1h	ORF 708	659519	660748	F	1230	409	47371	ORF 708		hypothetical protein Abu_0634	0.99
Arcobacter	butzleri	7h1h	ORF 709	660768	660944	R	177	58	7099	ORF 709		hypothetical protein Abu_0629	0.87	div
Arcobacter	butzleri	7h1h	ORF 710	661478	662575	F	1098	365	44149	ORF 710		hypothetical protein Abu_0628	0.96
Arcobacter	butzleri	7h1h	ORF 711	662668	664059	F	1392	463	51384	ORF 711		methyl-accepting chemotaxis protein	0.98
Arcobacter	butzleri	7h1h	ORF 712	664096	665625	R	1530	509	58536	ORF 712	lysS	lysyl-tRNA synthetase	0.98
Arcobacter	butzleri	7h1h	ORF 713	665638	666342	R	705	234	25676	ORF 713		colicin V production protein	0.99
Arcobacter	butzleri	7h1h	ORF 714	666435	667502	F	1068	355	38591	ORF 714	ispG	4-hydroxy-3-methylbut-2-en-1-yl diphosphate synthase	1
Arcobacter	butzleri	7h1h	ORF 715	667502	668802	F	1302	433	50406	ORF 715		GGDEF domain-containing protein	0.98
Arcobacter	butzleri	7h1h	ORF 716							ORF 716
Arcobacter	butzleri	7h1h	ORF 717	668865	670307	F	1443	480	54096	ORF 717	dnaB	replicative DNA helicase	0.99
Arcobacter	butzleri	7h1h	ORF 718	670371	670952	F	582	193	22644	ORF 718		UDP-N-acetylmuramoylalanyl-D-glutamate--2,6-diaminopimelate ligase [Caminibacter mediatlanticus TB-2]	0.64	ins
Arcobacter	butzleri	7h1h	ORF 719	670952	672145	F	1194	397	44830	ORF 719	ugd	UDP-glucose 6-dehydrogenase	0.98
Arcobacter	butzleri	7h1h	ORF 720	672165	673190	F	1026	341	38798	ORF 720		nucleoside-diphosphate-sugar epimerase [Sulfurospirillum deleyianum DSM 6946]	0.74	ins
Arcobacter	butzleri	7h1h	ORF 721	673187	674077	F	891	296	33114	ORF 721		glucose-1-phosphate thymidylyltransferase [Campylobacterales bacterium GD 1]	0.86	ins
Arcobacter	butzleri	7h1h	ORF 722	674080	674655	F	576	191	21814	ORF 722		dTDP-4-dehydrorhamnose 3,5-epimerase [Campylobacterales bacterium GD 1]	0.76	ins
Arcobacter	butzleri	7h1h	ORF 723	674648	675526	F	879	292	33434	ORF 723		dTDP-4-dehydrorhamnose reductase [Campylobacterales bacterium GD 1]	0.67	ins
Arcobacter	butzleri	7h1h	ORF 724	675540	676622	F	1083	360	41506	ORF 724		dTDP-glucose 4,6-dehydratase	0.87	div
Arcobacter	butzleri	7h1h	ORF 725	676622	677125	F	504	167	19532	ORF 725		hypothetical protein [Campylobacter jejuni]	0.44	ins
Arcobacter	butzleri	7h1h	ORF 726	677145	677972	F	828	275	31102	ORF 726		hypothetical protein CJJ81176_1314 [Campylobacter jejuni subsp. jejuni 81-176]	0.35	ins
Arcobacter	butzleri	7h1h	ORF 727	677984	678667	F	684	227	26440	ORF 727		hypothetical protein BACPEC_00376 [Bacteroides pectinophilus ATCC 43243]	0.31	ins
Arcobacter	butzleri	7h1h	ORF 728	678664	679626	F	963	320	36742	ORF 728		4-hydroxy-2-oxovalerate aldolase domain protein [Burkholderia ubonensis bu]	0.3	ins
Arcobacter	butzleri	7h1h	ORF 729	679652	680107	F	456	151	16555	ORF 729		hypothetical protein DESPIG_01620 [Desulfovibrio piger ATCC 29098]	0.46	ins
Arcobacter	butzleri	7h1h	ORF 730	680109	681167	F	1059	352	41879	ORF 730		beta-hexosaminidase beta-subunit [Oryctolagus cuniculus]	0.23	ins
Arcobacter	butzleri	7h1h	ORF 731	681058	681222	F	165	54	6340	ORF 731		NO MATCH		ins
Arcobacter	butzleri	7h1h	ORF 732	681231	681785	F	555	184	20932	ORF 732		serine acetyltransferase [Vibrio fischeri MJ11]	0.42	ins
Arcobacter	butzleri	7h1h	ORF 733	681782	683203	F	1422	473	53938	ORF 733		hypothetical protein glr3782 [Gloeobacter violaceus PCC 7421]	0.27	ins
Arcobacter	butzleri	7h1h	ORF 734	683220	683354	F	153	44	5305	ORF 734		NO MATCH		ins
Arcobacter	butzleri	7h1h	ORF 735	683363	684037	F	675	224	26129	ORF 735		hypothetical protein RTM1035_09878 [Roseovarius sp. TM1035]	0.3	ins
Arcobacter	butzleri	7h1h	ORF 736	684056	684406	F	351	116	12933	ORF 736		hypothetical protein Mmwyl1_0589 [Marinomonas sp. MWYL1]	0.38	ins
Arcobacter	butzleri	7h1h	ORF 737	684449	685039	F	591	196	22890	ORF 737		conserved hypothetical protein [Vibrio cholerae MZO-3]	0.35	ins
Arcobacter	butzleri	7h1h	ORF 738	685026	685964	F	939	312	36230	ORF 738		hypothetical protein PcarcW_14202 [Pectobacterium carotovorum subsp. carotovorum WPP14]	0.3	ins
Arcobacter	butzleri	7h1h	ORF 739	686093	687121	F	1029	342	39132	ORF 739		glycosyl transferase, group 1 [Thermodesulfovibrio yellowstonii DSM 11347]	0.28	ins
Arcobacter	butzleri	7h1h	ORF 740	687105	688505	F	1401	466	52956	ORF 740		hypothetical protein PcarbP_07969 [Pectobacterium carotovorum subsp. brasiliensis PBR1692]	0.23	ins
Arcobacter	butzleri	7h1h	ORF 741	688498	689427	F	930	309	36815	ORF 741		hypothetical protein CLOLEP_03905 [Clostridium leptum DSM 753]	0.37	ins
Arcobacter	butzleri	7h1h	ORF 742	689427	690125	F	699	232	27297	ORF 742		O-antigen polymerase family protein [Enterococcus faecalis TUSoD Ef11]	0.34	ins
Arcobacter	butzleri	7h1h	ORF 743	690209	690628	F	420	139	16243	ORF 743		putative membrane protein [Vibrio cholerae 623-39]	0.31	ins
Arcobacter	butzleri	7h1h	ORF 744	690618	691517	F	900	299	35474	ORF 744		WbsY [Escherichia coli]	0.48	ins
Arcobacter	butzleri	7h1h	ORF 745	691519	692376	F	858	285	32511	ORF 745		nucleoside-diphosphate-sugar epimerase [Sulfurospirillum deleyianum DSM 6946]	0.79	ins
Arcobacter	butzleri	7h1h	ORF 746	692428	692655	F	228	75	8713	ORF 746		Ribbon-helix-helix protein, copG family [Halogeometricum borinquense DSM 11551]	0.38	ins
Arcobacter	butzleri	7h1h	ORF 747	692645	692980	F	336	111	12898	ORF 747		PemK family transcriptional regulator [Nitratiruptor sp. SB155-2]	0.54	ins
Arcobacter	butzleri	7h1h	ORF 748	692980	693942	F	963	320	36895	ORF 748		glycosyltransferase	0.9
Arcobacter	butzleri	7h1h	ORF 749	693939	695681	F	1743	580	66472	ORF 749	pglF	sugar epimerase/dehydratase	0.96
Arcobacter	butzleri	7h1h	ORF 750	695743	696141	F	399	132	14714	ORF 750		hypothetical protein Abu_0697	1
Arcobacter	butzleri	7h1h	ORF 751	696279	696995	R	717	238	28139	ORF 751	ligA	DNA ligase	0.97
Arcobacter	butzleri	7h1h	ORF 752	697063	697619	F	558	185	20740	ORF 752	apt	adenine phosphoribosyltransferase	0.98
Arcobacter	butzleri	7h1h	ORF 753							ORF 753
Arcobacter	butzleri	7h1h	ORF 754	697636	698844	F	1209	402	44357	ORF 754	trpB1	tryptophan synthase subunit beta	0.99
Arcobacter	butzleri	7h1h	ORF 755	698862	699563	F	702	233	27322	ORF 755		hypothetical protein Abu_0701	0.99
Arcobacter	butzleri	7h1h	ORF 756	699553	700965	F	1413	470	52036	ORF 756	pepA	leucyl aminopeptidase	0.99
Arcobacter	butzleri	7h1h	ORF 757	700994	701677	R	684	227	25605	ORF 757		TonB-dependent receptor protein	0.98
Arcobacter	butzleri	7h1h	ORF 758	701685	702062	R	378	125	14081	ORF 758	exbD2	biopolymer transport protein ExbD	1
Arcobacter	butzleri	7h1h	ORF 759	702043	702471	R	429	142	15881	ORF 759	exbB2	biopolymer transport protein ExbB	1
Arcobacter	butzleri	7h1h	ORF 760	702629	703842	F	1215	404	46883	ORF 760		hypothetical protein Abu_0706	0.99
Arcobacter	butzleri	7h1h	ORF 761							ORF 761
Arcobacter	butzleri	7h1h	ORF 762	703849	705111	F	1263	420	46282	ORF 762		HlyD family secretion protein	0.98
Arcobacter	butzleri	7h1h	ORF 763	705101	705805	F	705	234	25939	ORF 763		ABC transporter, ATP-binding protein	1
Arcobacter	butzleri	7h1h	ORF 764	705805	707016	F	1212	403	44084	ORF 764		ABC transporter, permease protein	0.99
Arcobacter	butzleri	7h1h	ORF 765	707042	707521	R	480	159	18179	ORF 765		hypothetical protein Abu_0710	0.99
Arcobacter	butzleri	7h1h	ORF 766	707588	707818	R	231	76	8441	ORF 766		hypothetical protein WS1569 [Wolinella succinogenes DSM 1740]	0.62	div
Arcobacter	butzleri	7h1h	ORF 767	707808	707927	R	120	39	4496	ORF 767		NO MATCH		div
Arcobacter	butzleri	7h1h	ORF 768	708006	710117	R	2112	703	76678	ORF 768		heavy metal translocating P-type ATPase	0.99
Arcobacter	butzleri	7h1h	ORF 769	710119	710481	R	363	120	13464	ORF 769		hypothetical protein Abu_0712	0.97
Arcobacter	butzleri	7h1h	ORF 770	710482	710832	R	351	116	12306	ORF 770		hypothetical protein Abu_0713	1
Arcobacter	butzleri	7h1h	ORF 771	710832	711086	R	255	84	9524	ORF 771		hypothetical protein Abu_0714	1
Arcobacter	butzleri	7h1h	ORF 772	711090	711773	R	684	227	25696	ORF 772		hypothetical protein Abu_0715	0.96
Arcobacter	butzleri	7h1h	ORF 773	711773	712087	R	315	104	11757	ORF 773		hypothetical protein Abu_0716	0.98
Arcobacter	butzleri	7h1h	ORF 774	712148	712438	R	291	96	11222	ORF 774	fur1	ferric uptake regulation protein	1
Arcobacter	butzleri	7h1h	ORF 775	712765	713157	F	393	130	15028	ORF 775		hypothetical protein Abu_0718	1
Arcobacter	butzleri	7h1h	ORF 776	703180	713578	F	399	132	15225	ORF 776	fumC	fumarate hydratase, class II	0.98
Arcobacter	butzleri	7h1h	ORF 777	713617	714576	F	960	319	34701	ORF 777	fumC	fumarate hydratase, class II	0.99
Arcobacter	butzleri	7h1h	ORF 778	714595	714840	F	246	81	9710	ORF 778		hypothetical protein Abu_0720	0.98
Arcobacter	butzleri	7h1h	ORF 779	714873	716600	R	1728	575	62825	ORF 779	pycB1	pyruvate/oxaloacetate carboxyltransferase	0.98
Arcobacter	butzleri	7h1h	ORF 780	716685	716909	R	225	74	8050	ORF 780		hypothetical protein Abu_1225	1
Arcobacter	butzleri	7h1h	ORF 781	716999	718411	R	1413	470	54584	ORF 781		two-component sensor histidine kinase	0.97
Arcobacter	butzleri	7h1h	ORF 782	718336	718851	R	516	171	20321	ORF 782		two-component sensor histidine kinase	0.96
Arcobacter	butzleri	7h1h	ORF 783	718835	719569	R	735	244	28435	ORF 783		two-component response regulator	1
Arcobacter	butzleri	7h1h	ORF 784	719817	721832	F	2016	671	73838	ORF 784	irgA	iron-regulated outer membrane virulence protein	0.64	div
Arcobacter	butzleri	7h1h	ORF 785	721899	722774	F	876	291	33283	ORF 785		IroE protein	0.92
Arcobacter	butzleri	7h1h	ORF 786	722787	724067	F	1281	426	48836	ORF 786		putative SAM-dependent methyltransferase	0.95
Arcobacter	butzleri	7h1h	ORF 787	724166	724831	F	666	221	25314	ORF 787		hypothetical protein Abu_0729	0.94
Arcobacter	butzleri	7h1h	ORF 788	724843	726087	F	1245	414	47868	ORF 788	cysJ	sulfite reductase, flavoprotein component	0.96
Arcobacter	butzleri	7h1h	ORF 789	726172	726369	R	198	65	7813	ORF 789		hypothetical protein Abu_0731	1
Arcobacter	butzleri	7h1h	ORF 790	726372	727451	R	1080	359	38339	ORF 790	cstA	carbon starvation protein A	0.98
Arcobacter	butzleri	7h1h	ORF 791	727556	728626	F	1071	356	40532	ORF 791		EAL domain-containing protein	0.97
Arcobacter	butzleri	7h1h	ORF 792	728637	728900	F	264	87	9981	ORF 792		hypothetical protein Abu_0829	0.98
Arcobacter	butzleri	7h1h	ORF 793	729055	730455	F	1401	466	53425	ORF 793		ABC transporter protein	0.99
Arcobacter	butzleri	7h1h	ORF 794	730445	731068	R	624	207	24906	ORF 794		hypothetical protein Abu_0827	0.96
Arcobacter	butzleri	7h1h	ORF 795	731172	732406	R	1236	411	47072	ORF 795		hypothetical protein Abu_0826	0.95
Arcobacter	butzleri	7h1h	ORF 796							ORF 796
Arcobacter	butzleri	7h1h	ORF 797	732569	733093	F	525	174	20468	ORF 797		outer membrane lipoprotein	0.98
Arcobacter	butzleri	7h1h	ORF 798	733097	733393	F	297	98	12064	ORF 798		hypothetical protein Abu_0824	0.95
Arcobacter	butzleri	7h1h	ORF 799	733434	734156	R	723	240	26443	ORF 799		hypothetical protein Abu_0823	0.99
Arcobacter	butzleri	7h1h	ORF 800	734253	734501	F	249	82	9368	ORF 800		hypothetical protein Abu_0822	1
Arcobacter	butzleri	7h1h	ORF 801	734501	735289	F	789	262	30364	ORF 801	xth	exodeoxyribonuclease	0.99
Arcobacter	butzleri	7h1h	ORF 802	735286	736341	R	1056	351	40984	ORF 802		UDP-N-acetylmuramoylalanyl-D-glutamate--2,6-diaminopimelate ligase [Caminibacter mediatlanticus TB-2]	0.4	ins
Arcobacter	butzleri	7h1h	ORF 803	736398	736565	R	168	55	6725	ORF 803		Wzz homolog [Actinobacillus actinomycetemcomitans]	0.51	ins
Arcobacter	butzleri	7h1h	ORF 804	736827	737072	F	246	81	9837	ORF 804		hypothetical protein Abu_0818	0.81	div
Arcobacter	butzleri	7h1h	ORF 805	737037	737159	R	123	40	4563	ORF 805		hypothetical protein Abu_0817	1
Arcobacter	butzleri	7h1h	ORF 806	737337	737819	R	483	160	18464	ORF 806		MarR family transcriptional regulator	0.97
Arcobacter	butzleri	7h1h	ORF 807	737922	739157	F	1236	411	46775	ORF 807		outer membrane efflux protein	0.98
Arcobacter	butzleri	7h1h	ORF 808	739154	740212	F	1059	352	38951	ORF 808		multidrug efflux RND membrane fusion protein	0.98
Arcobacter	butzleri	7h1h	ORF 809	740215	743343	F	3129	1042	113900	ORF 809		hydrophobe/amphiphile efflux-1 family protein	0.99
Arcobacter	butzleri	7h1h	ORF 810	743353	743940	R	588	195	21641	ORF 810	ureG	urease accessory protein UreG	0.98
Arcobacter	butzleri	7h1h	ORF 811	744075	744761	R	687	228	26598	ORF 811	ureF	urease complex component	0.97
Arcobacter	butzleri	7h1h	ORF 812	744763	745209	R	447	148	16925	ORF 812	ureE	urease accessory protein	0.95
Arcobacter	butzleri	7h1h	ORF 813	745218	746918	R	1701	566	60736	ORF 813	ureC	urease subunit alpha	0.97
Arcobacter	butzleri	7h1h	ORF 814	746920	747597	R	678	225	25315	ORF 814	ureAB	fusion of urease beta and gamma subunits	0.96
Arcobacter	butzleri	7h1h	ORF 815	747702	748454	R	753	250	29996	ORF 815	ureD	urease accessory protein UreD	0.96
Arcobacter	butzleri	7h1h	ORF 816	748546	748992	R	447	148	17376	ORF 816		hypothetical protein VC274080_A0370 [Vibrio cholerae 2740-80]	0.43	ins
Arcobacter	butzleri	7h1h	ORF 817	749098	749793	R	696	231	25933	ORF 817		ABC transporter, ATP-binding protein	0.97
Arcobacter	butzleri	7h1h	ORF 818	749921	750709	R	789	262	29033	ORF 818		ABC transporter, ATP-binding protein	0.99
Arcobacter	butzleri	7h1h	ORF 819	750711	751817	R	1107	368	40472	ORF 819		ABC transporter, permease protein	0.98
Arcobacter	butzleri	7h1h	ORF 820	751821	753425	R	1605	534	58752	ORF 820		urea/short-chain amide ABC transporter, permease protein	0.99
Arcobacter	butzleri	7h1h	ORF 821	753482	754756	R	1275	424	46602	ORF 821		urea/short-chain amide ABC transporter, periplasmic urea/short-chain amide-binding protein	0.98
Arcobacter	butzleri	7h1h	ORF 822	754973	755170	F	198	65	7550	ORF 822		hypothetical protein Gbem_0060 [Geobacter bemidjiensis Bem]	0.47	ins
Arcobacter	butzleri	7h1h	ORF 823	755649	756512	F	864	287	34085	ORF 823		conserved hypothetical protein [delta proteobacterium MLMS-1]	0.55	ins
Arcobacter	butzleri	7h1h	ORF 824	756587	756997	F	411	136	15329	ORF 824		MutT/nudix family protein	0.94
Arcobacter	butzleri	7h1h	ORF 825	756974	759250	R	2277	758	87821	ORF 825		two-component sensor histidine kinase	0.96
Arcobacter	butzleri	7h1h	ORF 826	759337	760401	F	1065	354	40808	ORF 826		two component system histidine kinase/response regulator fusion protein	0.96
Arcobacter	butzleri	7h1h	ORF 827	760398	761060	F	663	220	25802	ORF 827		two-component response regulator	0.98
Arcobacter	butzleri	7h1h	ORF 828	761386	761502	F	117	38	4206	ORF 828		methyl-accepting chemotaxis protein	0.9
Arcobacter	butzleri	7h1h	ORF 829	761586	763388	F	1803	600	67100	ORF 829		methyl-accepting chemotaxis protein	0.97
Arcobacter	butzleri	7h1h	ORF 830	763425	763838	R	414	137	15348	ORF 830		transposase mutator type [Dickeya dadantii Ech703]	0.61	ins
Arcobacter	butzleri	7h1h	ORF 831	763949	765316	R	1368	455	49689	ORF 831		methyl-accepting chemotaxis protein	0.96	same
Arcobacter	butzleri	7h1h	ORF 832	765540	766343	R	804	267	30432	ORF 832		methyl-accepting chemotaxis protein	0.97	same
Arcobacter	butzleri	7h1h	ORF 833	766500	768350	F	1851	616	72317	ORF 833	uvrC	excinuclease ABC subunit C	0.98
Arcobacter	butzleri	7h1h	ORF 834	768353	769375	F	1023	340	38443	ORF 834	alr	alanine racemase	0.98
Arcobacter	butzleri	7h1h	ORF 835	769504	771765	F	2262	753	83712	ORF 835		methyl-accepting chemotaxis protein	0.98
Arcobacter	butzleri	7h1h	ORF 836	771814	772942	R	1128	375	41919	ORF 836		iron-containing NADP-dependent alcohol dehydrogenase	0.98
Arcobacter	butzleri	7h1h	ORF 837							ORF 837
Arcobacter	butzleri	7h1h	ORF 838	772980	774123	R	1143	380	42204	ORF 838		zinc-containing NADP-dependent alcohol dehydrogenase	0.99
Arcobacter	butzleri	7h1h	ORF 839							ORF 839
Arcobacter	butzleri	7h1h	ORF 840	774240	774665	F	426	141	16867	ORF 840		hypothetical protein BACPEC_02473 [Bacteroides pectinophilus ATCC 43243]	0.51	ins
Arcobacter	butzleri	7h1h	ORF 841	774660	775304	R	645	214	25889	ORF 841	cat	chloramphenicol O-acetyltransferase	0.96
Arcobacter	butzleri	7h1h	ORF 842	775330	776097	R	768	255	29558	ORF 842		molybdopterin binding domain-containing protein	0.97
Arcobacter	butzleri	7h1h	ORF 843	776097	776666	R	570	189	21234	ORF 843	adk	adenylate kinase	1
Arcobacter	butzleri	7h1h	ORF 844	776796	777437	F	642	213	23256	ORF 844	adk1	adenylate kinase	0.99
Arcobacter	butzleri	7h1h	ORF 845	777576	779228	R	1653	550	63015	ORF 845		radical SAM domain-containing protein	0.99
Arcobacter	butzleri	7h1h	ORF 846	779336	779938	F	603	200	23219	ORF 846		hypothetical protein Abu_0947	0.35	div
Arcobacter	butzleri	7h1h	ORF 847	779980	782566	R	2586	861	99156	ORF 847		CheW-like chemotaxis protein	0.99
Arcobacter	butzleri	7h1h	ORF 848							ORF 848
Arcobacter	butzleri	7h1h	ORF 849	782707	784476	R	1770	589	66980	ORF 849	aspS	aspartyl-tRNA synthetase	0.99
Arcobacter	butzleri	7h1h	ORF 850	784520	785713	R	1194	397	44795	ORF 850		hypothetical protein Abu_0775	0.99
Arcobacter	butzleri	7h1h	ORF 851	785710	786378	R	669	222	25760	ORF 851		hypothetical protein Abu_0774	0.98
Arcobacter	butzleri	7h1h	ORF 852	786467	786685	R	219	72	8202	ORF 852	infA	translation initiation factor IF-1	0.98
Arcobacter	butzleri	7h1h	ORF 853	786695	787459	R	765	254	28006	ORF 853	map	methionine aminopeptidase	1
Arcobacter	butzleri	7h1h	ORF 854	787461	788651	R	1191	396	43031	ORF 854	secY	preprotein translocase subunit SecY	0.99
Arcobacter	butzleri	7h1h	ORF 855	788726	789124	R	399	132	14162	ORF 855	rplO	50S ribosomal protein L15	1
Arcobacter	butzleri	7h1h	ORF 856	789128	789568	R	441	146	15336	ORF 856	rpsE	30S ribosomal protein S5	1
Arcobacter	butzleri	7h1h	ORF 857	789578	789748	R	171	56	5876	ORF 857	rplR	50S ribosomal protein L18	1	same
Arcobacter	butzleri	7h1h	ORF 858	789775	789936	R	162	53	6402	ORF 858	rplR	50S ribosomal protein L18	0.9	same
Arcobacter	butzleri	7h1h	ORF 859	789946	790482	R	537	178	19161	ORF 859	rplF	50S ribosomal protein L6	1
Arcobacter	butzleri	7h1h	ORF 860	790492	790890	R	399	132	14630	ORF 860	rpsH	30S ribosomal protein S8	1
Arcobacter	butzleri	7h1h	ORF 861	790903	791088	R	186	61	6959	ORF 861	rpsN	30S ribosomal protein S14	1
Arcobacter	butzleri	7h1h	ORF 862	791088	791636	R	549	182	20138	ORF 862	rplE	50S ribosomal protein L5	0.98
Arcobacter	butzleri	7h1h	ORF 863	791876	792244	R	369	122	13323	ORF 863	rplN	50S ribosomal protein L14	1
Arcobacter	butzleri	7h1h	ORF 864	792244	792495	R	252	83	9416	ORF 864	rpsQ	30S ribosomal protein S17	1
Arcobacter	butzleri	7h1h	ORF 865	792506	792697	R	192	63	7205	ORF 865	rpmC	50S ribosomal protein L29	1
Arcobacter	butzleri	7h1h	ORF 866	792684	793109	R	426	141	16106	ORF 866	rplP	50S ribosomal protein L16	1
Arcobacter	butzleri	7h1h	ORF 867	793112	793815	R	705	234	26295	ORF 867	rpsC	30S ribosomal protein S3	0.97
Arcobacter	butzleri	7h1h	ORF 868							ORF 868
Arcobacter	butzleri	7h1h	ORF 869	793815	794147	R	333	110	11573	ORF 869	rplV	50S ribosomal protein L22	1
Arcobacter	butzleri	7h1h	ORF 870	794150	794425	R	276	91	10204	ORF 870	rpsS	30S ribosomal protein S19	0.97
Arcobacter	butzleri	7h1h	ORF 871	794435	795262	R	828	275	30143	ORF 871	rplB	50S ribosomal protein L2	1
Arcobacter	butzleri	7h1h	ORF 872	795273	795554	R	282	93	10409	ORF 872	rplW	50S ribosomal protein L23	1
Arcobacter	butzleri	7h1h	ORF 873	795556	796167	R	612	203	22349	ORF 873	rplD	50S ribosomal protein L4	1
Arcobacter	butzleri	7h1h	ORF 874	796164	796739	R	576	191	20341	ORF 874	rplC	50S ribosomal protein L3	1
Arcobacter	butzleri	7h1h	ORF 875	796758	797072	R	315	104	11856	ORF 875	rpsJ	30S ribosomal protein S10	1
Arcobacter	butzleri	7h1h	ORF 876	797279	798496	R	1218	405	48193	ORF 876		hypothetical protein Abu_0750	0.96
Arcobacter	butzleri	7h1h	ORF 877	798584	799072	R	489	162	18782	ORF 877		HIT family protein	0.98
Arcobacter	butzleri	7h1h	ORF 878	799083	800306	R	1224	407	45603	ORF 878	murF	UDP-N-acetylmuramoylalanyl-D-glutamyl-2,6-diaminopimelate ligase	0.99
Arcobacter	butzleri	7h1h	ORF 879	800506	801225	R	720	239	27347	ORF 879		2-hydroxy-6-oxohepta-2,4-dienoate hydrolase	0.99
Arcobacter	butzleri	7h1h	ORF 880	801228	802270	R	1044	347	39575	ORF 880	ddl	D-alanyl-alanine synthetase A	0.97
Arcobacter	butzleri	7h1h	ORF 881							ORF 881
Arcobacter	butzleri	7h1h	ORF 882	802289	802846	R	558	185	19792	ORF 882	ruvA	Holliday junction DNA helicase RuvA	0.99
Arcobacter	butzleri	7h1h	ORF 883	803102	805204	F	2103	700	77309	ORF 883		methyl-accepting chemotaxis protein	0.98
Arcobacter	butzleri	7h1h	ORF 884	805172	805525	R	354	117	13649	ORF 884		hypothetical protein Abu_0742	0.99
Arcobacter	butzleri	7h1h	ORF 885	805578	806641	R	1065	354	41859	ORF 885	truD	tRNA pseudouridine synthase D	0.99
Arcobacter	butzleri	7h1h	ORF 886							ORF 886
Arcobacter	butzleri	7h1h	ORF 887	806779	807600	R	822	273	31228	ORF 887	thiL	thiamine monophosphate kinase	0.97
Arcobacter	butzleri	7h1h	ORF 888	807759	808460	F	702	233	26822	ORF 888		hypothetical protein Abu_0738	0.97
Arcobacter	butzleri	7h1h	ORF 889	808500	808814	R	315	104	11563	ORF 889		hypothetical protein Abu_0737	1
Arcobacter	butzleri	7h1h	ORF 890	808931	809185	F	255	84	10137	ORF 890		hypothetical protein Abu_0736	1
Arcobacter	butzleri	7h1h	ORF 891	809185	809802	F	618	205	24324	ORF 891		putative recombination protein RecO	0.99
Arcobacter	butzleri	7h1h	ORF 892	809797	810621	R	825	274	30693	ORF 892		hypothetical protein Abu_0734	0.99
Arcobacter	butzleri	7h1h	ORF 893	810631	811734	R	1104	367	40696	ORF 893		GTP-binding protein, putative	0.99
Arcobacter	butzleri	7h1h	ORF 894	811928	812986	F	1059	352	37724	ORF 894	cstA	carbon starvation protein A	1
Arcobacter	butzleri	7h1h	ORF 895	813121	814497	F	1377	458	52084	ORF 895		phosphohexosemutase	0.99
Arcobacter	butzleri	7h1h	ORF 896	814499	815356	F	858	285	31655	ORF 896	galU	UTP--glucose-1-phosphate uridylyltransferase	0.99
Arcobacter	butzleri	7h1h	ORF 897	815356	816588	F	1233	410	46837	ORF 897	pgi	glucose-6-phosphate isomerase	0.99
Arcobacter	butzleri	7h1h	ORF 898	816597	817085	F	489	162	18960	ORF 898		hypothetical protein Abu_0837	0.98
Arcobacter	butzleri	7h1h	ORF 899	817087	817998	F	912	303	33662	ORF 899		auxin efflux carrier protein, putative	0.99
Arcobacter	butzleri	7h1h	ORF 900	818124	819077	F	954	317	36956	ORF 900		hypothetical protein Abu_0835	0.98
Arcobacter	butzleri	7h1h	ORF 901	819074	820426	F	1353	450	53363	ORF 901	phrB	deoxyribodipyrimidine photolyase	0.98
Arcobacter	butzleri	7h1h	ORF 902	820413	821828	F	1416	471	54864	ORF 902		carotenoid isomerase, putative	0.97
Arcobacter	butzleri	7h1h	ORF 903	821856	822851	F	996	331	38713	ORF 903		two-component sensor histidine kinase	0.98
Arcobacter	butzleri	7h1h	ORF 904	822848	823399	F	552	183	20863	ORF 904		two-component response regulator	0.98
Arcobacter	butzleri	7h1h	ORF 905	824460	824759	F	300	99	11017	ORF 905		lipoprotein, putative [Campylobacter jejuni subsp. jejuni BH-01-0142]	0.84
Arcobacter	butzleri	7h1h	ORF 906	829086	829199	R	114	37	3533	ORF 906	hemL	glutamate-1-semialdehyde aminotransferase	0.87
Arcobacter	butzleri	7h1h	ORF 907	829090	829950	R	861	286	30922	ORF 907	hemL	glutamate-1-semialdehyde aminotransferase	0.96
Arcobacter	butzleri	7h1h	ORF 908	830055	830762	F	708	235	27560	ORF 908		hypothetical protein Abu_1005	0.98
Arcobacter	butzleri	7h1h	ORF 909	830786	831895	R	1110	369	42637	ORF 909	mrdB	rod shape-determining protein RodA	0.99
Arcobacter	butzleri	7h1h	ORF 910	831915	832901	F	987	328	37996	ORF 910	rluD	ribosomal large subunit pseudouridine synthase D	0.98
Arcobacter	butzleri	7h1h	ORF 911	832849	834110	F	1263	420	47448	ORF 911		fibronectin type III domain-containing protein	0.99
Arcobacter	butzleri	7h1h	ORF 912							ORF 912
Arcobacter	butzleri	7h1h	ORF 913	834118	835311	F	1194	397	46569	ORF 913	trmB	tRNA (guanine-N(7)-)-methyltransferase	0.99
Arcobacter	butzleri	7h1h	ORF 914	835308	835970	F	663	220	24894	ORF 914	ftsE	cell division ATP-binding protein FtsE	0.99
Arcobacter	butzleri	7h1h	ORF 915	835957	836769	F	813	270	31094	ORF 915	ftsX	cell division protein FtsX	1
Arcobacter	butzleri	7h1h	ORF 916	836762	838033	F	1272	423	47954	ORF 916		hypothetical protein Abu_0998	0.98
Arcobacter	butzleri	7h1h	ORF 917	838042	838470	F	429	142	16625	ORF 917		hypothetical protein Abu_0997	0.97
Arcobacter	butzleri	7h1h	ORF 918	838467	840248	F	1782	593	67345	ORF 918	pbpC	penicillin-binding protein	0.99
Arcobacter	butzleri	7h1h	ORF 919	840324	841049	F	726	241	27005	ORF 919	fliP	flagellar biosynthesis protein FliP	0.99
Arcobacter	butzleri	7h1h	ORF 920	841078	843021	F	1944	647	75733	ORF 920		response regulator receiver	0.97
Arcobacter	butzleri	7h1h	ORF 921	843068	843667	R	600	199	22775	ORF 921		putative antibiotic resistance protein	0.97
Arcobacter	butzleri	7h1h	ORF 922	843830	844558	F	729	242	29034	ORF 922		hypothetical protein CBGD1_2785 [Campylobacterales bacterium GD 1]	0.44
Arcobacter	butzleri	7h1h	ORF 923	844644	845598	F	954	317	35417	ORF 923	argC	N-acetyl-gamma-glutamyl-phosphate reductase	0.98
Arcobacter	butzleri	7h1h	ORF 924							ORF 924
Arcobacter	butzleri	7h1h	ORF 925	845927	846256	F	330	109	12956	ORF 925		RelA/SpoT domain protein [Campylobacter upsaliensis RM3195]	0.45	ins
Arcobacter	butzleri	7h1h	ORF 926	846286	846993	F	708	235	27665	ORF 926		hypothetical protein AB57_3233 [Acinetobacter baumannii AB0057]	0.37	ins
Arcobacter	butzleri	7h1h	ORF 927	847125	847442	R	318	105	11710	ORF 927		hypothetical protein Dalk_2737 [Desulfatibacillum alkenivorans AK-01]	0.44	ins
Arcobacter	butzleri	7h1h	ORF 928	847439	848269	R	831	276	32316	ORF 928		hypothetical protein Rsph17029_3598 [Rhodobacter sphaeroides ATCC 17029]	0.27	ins
Arcobacter	butzleri	7h1h	ORF 929	848266	848544	R	279	92	10613	ORF 929		hypothetical protein Sbal_0110 [Shewanella baltica OS155]	0.29	ins
Arcobacter	butzleri	7h1h	ORF 930	848541	850106	R	1566	521	60518	ORF 930		PepSY-associated TM helix domain-containing protein [Rhodobacter sphaeroides ATCC 17029]	0.37	ins
Arcobacter	butzleri	7h1h	ORF 931	850177	850437	R	261	86	10427	ORF 931		hypothetical protein Suden_1955 [Sulfurimonas denitrificans DSM 1251]	0.51	ins
Arcobacter	butzleri	7h1h	ORF 932	850437	850664	R	228	75	8991	ORF 932		hypothetical protein Ppha_1791 [Pelodictyon phaeoclathratiforme BU-1]	0.57	ins
Arcobacter	butzleri	7h1h	ORF 933	850762	853119	R	2358	785	86811	ORF 933		TonB-dependent receptor protein	0.41	div
Arcobacter	butzleri	7h1h	ORF 934	853257	854225	R	969	322	37601	ORF 934		sigma factor regulatory protein FecR/PupR family	0.96
Arcobacter	butzleri	7h1h	ORF 935	854226	854702	R	477	158	18866	ORF 935		ECF subfamily RNA polymerase sigma factor	0.96
Arcobacter	butzleri	7h1h	ORF 936	854768	855184	R	417	138	15700	ORF 936		acetyltransferase	1
Arcobacter	butzleri	7h1h	ORF 937	855219	855821	R	603	200	22488	ORF 937		putative ATP /GTP binding protein	0.99
Arcobacter	butzleri	7h1h	ORF 938	855821	856315	R	495	164	18595	ORF 938		OstA family protein	0.99
Arcobacter	butzleri	7h1h	ORF 939	856315	856857	R	543	180	20845	ORF 939		hypothetical protein Abu_0979	1
Arcobacter	butzleri	7h1h	ORF 940	856848	857345	R	498	165	18366	ORF 940		HAD-superfamily phosphatase	1
Arcobacter	butzleri	7h1h	ORF 941	857342	857914	R	573	190	20669	ORF 941	hisB	imidazoleglycerol-phosphate dehydratase	1
Arcobacter	butzleri	7h1h	ORF 942	857923	858867	R	945	314	34755	ORF 942	rlpA	rare lipoprotein A	0.99
Arcobacter	butzleri	7h1h	ORF 943	858851	860110	R	1260	419	48850	ORF 943		putative lytic murein transglycosylase	0.96
Arcobacter	butzleri	7h1h	ORF 944	860146	860790	R	645	214	24762	ORF 944		TatD-related deoxyribonuclease	0.99
Arcobacter	butzleri	7h1h	ORF 945	860948	861253	R	306	101	11700	ORF 945		hypothetical protein Abu_0973	1
Arcobacter	butzleri	7h1h	ORF 946	861306	862634	R	1329	442	49932	ORF 946	hslU	ATP-dependent protease ATP-binding subunit HslU	1
Arcobacter	butzleri	7h1h	ORF 947	862642	863178	R	537	178	19308	ORF 947	hslV	ATP-dependent protease peptidase subunit	1
Arcobacter	butzleri	7h1h	ORF 948	863184	863630	R	447	148	16190	ORF 948	rplI	50S ribosomal protein L9	1
Arcobacter	butzleri	7h1h	ORF 949	863703	864329	R	627	208	23878	ORF 949		resolvase family site-specific recombinase	0.99
Arcobacter	butzleri	7h1h	ORF 950	864540	865094	F	555	184	20572	ORF 950	ubiD	phenylacrylic acid decarboxylase	0.98
Arcobacter	butzleri	7h1h	ORF 951	865099	865593	F	495	164	18320	ORF 951	coaD	phosphopantetheine adenylyltransferase	0.98
Arcobacter	butzleri	7h1h	ORF 952	865584	866153	F	570	189	21110	ORF 952	tmk	thymidylate kinase	0.99
Arcobacter	butzleri	7h1h	ORF 953	866143	867384	F	1242	413	47008	ORF 953	hisS	histidyl-tRNA synthetase	0.99
Arcobacter	butzleri	7h1h	ORF 954	867385	869196	F	1812	603	68899	ORF 954	speA	arginine decarboxylase	0.99
Arcobacter	butzleri	7h1h	ORF 955	869186	869920	F	735	244	27078	ORF 955	cysE	serine acetyltransferase	1
Arcobacter	butzleri	7h1h	ORF 956	869923	870660	F	738	245	26398	ORF 956		hypothetical protein Abu_0962	0.99
Arcobacter	butzleri	7h1h	ORF 957	870753	870941	R	189	62	7136	ORF 957		XRE family transcriptional regulator [Campylobacter fetus subsp. fetus 82-40]	0.72	ins
Arcobacter	butzleri	7h1h	ORF 958	871287	872417	F	1131	376	42095	ORF 958		methyl-accepting chemotaxis protein	0.48	div
Arcobacter	butzleri	7h1h	ORF 959	872427	872837	F	411	136	15962	ORF 959		methyl-accepting chemotaxis protein	0.61	div
Arcobacter	butzleri	7h1h	ORF 960	872874	873098	F	225	74	8744	ORF 960		response regulator-related protein [Clostridium kluyveri DSM 555]	0.35	ins
Arcobacter	butzleri	7h1h	ORF 961	873535	874965	F	1431	476	55583	ORF 961		sensor histidine kinase PAS domain-containing protein [Psychromonas ingrahamii 37]	0.43	ins
Arcobacter	butzleri	7h1h	ORF 962	875000	875407	R	408	135	15334	ORF 962		methyl-accepting chemotaxis protein	0.97
Arcobacter	butzleri	7h1h	ORF 963	875917	876237	F	321	106	12678	ORF 963		hypothetical protein Abu_0959	0.97
Arcobacter	butzleri	7h1h	ORF 964	876339	879152	F	2814	937	105092	ORF 964	uvrA	excinuclease ABC subunit A	0.99
Arcobacter	butzleri	7h1h	ORF 965	879200	879544	R	345	114	13171	ORF 965		hypothetical protein Abu_0957	0.92
Arcobacter	butzleri	7h1h	ORF 966	879673	882036	F	2364	787	89788	ORF 966		hypothetical protein Abu_0956	0.98
Arcobacter	butzleri	7h1h	ORF 967	882052	882456	R	405	134	15573	ORF 967		hypothetical protein Abu_0955	0.97
Arcobacter	butzleri	7h1h	ORF 968	882465	882962	R	498	165	19298	ORF 968		hypothetical protein Abu_0954	0.96
Arcobacter	butzleri	7h1h	ORF 969	883049	884143	R	1095	364	41347	ORF 969		putative permease	0.99
Arcobacter	butzleri	7h1h	ORF 970	884178	885377	R	1200	399	47261	ORF 970		hypothetical protein Abu_0952	0.98
Arcobacter	butzleri	7h1h	ORF 971	885458	885577	F	120	39	4602	ORF 971		hypothetical protein [Candidatus Kuenenia stuttgartiensis]	0.66	ins
Arcobacter	butzleri	7h1h	ORF 972	885578	885772	F	195	64	7789	ORF 972		NO MATCH		ins
Arcobacter	butzleri	7h1h	ORF 973	885904	886497	F	594	197	23902	ORF 973		hypothetical protein PRABACTJOHN_03545 [Parabacteroides johnsonii DSM 18315]	0.26	ins
Arcobacter	butzleri	7h1h	ORF 974	886703	886969	F	267	88	9864	ORF 974		DNA-damage-inducible protein J [Sulfurovum sp. NBC37-1]	0.7	ins
Arcobacter	butzleri	7h1h	ORF 975	886962	887231	F	270	89	10316	ORF 975		hypothetical protein SUN_2120 [Sulfurovum sp. NBC37-1]	0.76	ins
Arcobacter	butzleri	7h1h	ORF 976	887234	887386	R	153	50	6160	ORF 976		hypothetical protein BRAFLDRAFT_169531 [Branchiostoma floridae]	0.47	ins
Arcobacter	butzleri	7h1h	ORF 977	887419	888237	F	819	272	31632	ORF 977		hypothetical protein Abu_0950	0.98
Arcobacter	butzleri	7h1h	ORF 978	888301	888468	F	168	55	6143	ORF 978		hypothetical protein Abu_0949	0.95
Arcobacter	butzleri	7h1h	ORF 979	888471	889133	R	663	220	24849	ORF 979		cobalt ABC transporter, ATP-binding protein, putative	0.98
Arcobacter	butzleri	7h1h	ORF 980	889130	889303	R	174	57	6670	ORF 980		cobalt ABC transporter, permease protein, putative	0.98
Arcobacter	butzleri	7h1h	ORF 981	889770	890246	R	477	158	18425	ORF 981		hypothetical protein Abu_0936	0.99
Arcobacter	butzleri	7h1h	ORF 982	890260	890844	R	585	194	21187	ORF 982	cbiM	cobalamin (vitamin B12) biosynthesis protein	0.97
Arcobacter	butzleri	7h1h	ORF 983	890846	891571	R	726	241	27233	ORF 983		hypothetical protein Abu_0934	0.98
Arcobacter	butzleri	7h1h	ORF 984	891669	892916	R	1248	415	45003	ORF 984		major facilitator superfamily protein, putative oxalate:formate antiporter	0.99
Arcobacter	butzleri	7h1h	ORF 985	893231	893869	R	639	212	24798	ORF 985		hypothetical protein Abu_0932	0.98
Arcobacter	butzleri	7h1h	ORF 986	893981	895363	F	1383	460	54119	ORF 986		membrane bOund o-acyl transferase, mboat family protein [Campylobacterales bacterium GD 1]	0.52	ins
Arcobacter	butzleri	7h1h	ORF 987	895373	896365	F	993	330	39442	ORF 987		hypothetical protein CY0110_02264 [Cyanothece sp. CCY0110]	0.28	ins
Arcobacter	butzleri	7h1h	ORF 988	896390	897577	R	1188	395	44999	ORF 988		hypothetical protein Abu_0931	0.98
Arcobacter	butzleri	7h1h	ORF 989	897665	898558	R	894	297	32907	ORF 989		cation efflux protein	0.96
Arcobacter	butzleri	7h1h	ORF 990	898562	899728	R	1167	388	42871	ORF 990	aspB3	aspartate aminotransferase	0.99
Arcobacter	butzleri	7h1h	ORF 991	899810	900403	F	594	197	23792	ORF 991		hypothetical protein Abu_0924	0.97
Arcobacter	butzleri	7h1h	ORF 992	900387	900803	R	417	138	16592	ORF 992		hypothetical protein Abu_0923	0.99
Arcobacter	butzleri	7h1h	ORF 993	900902	902354	F	1452	483	54332	ORF 993	nadB	L-aspartate oxidase	0.99
Arcobacter	butzleri	7h1h	ORF 994							ORF 994
Arcobacter	butzleri	7h1h	ORF 995	902419	903954	F	1536	511	56551	ORF 995	quaA	GMP synthase	0.99
Arcobacter	butzleri	7h1h	ORF 996	904088	904597	F	510	169	19284	ORF 996		hypothetical protein DtoxDRAFT_31350 [Desulfotomaculum acetoxidans DSM 771]	0.38	ins
Arcobacter	butzleri	7h1h	ORF 997	904851	905096	F	246	81	9229	ORF 997		prevent-host-death family protein [gamma proteobacterium NOR51-B]	0.61	ins
Arcobacter	butzleri	7h1h	ORF 998	905174	905356	F	183	60	7191	ORF 998		addiction module antitoxin [Geobacter uraniireducens Rf4]	0.75	ins
Arcobacter	butzleri	7h1h	ORF 999	905642	905983	F	342	113	12509	ORF 999		hypothetical protein Abu_0917	0.95
Arcobacter	butzleri	7h1h	ORF 1000	906231	907934	R	1704	567	65567	ORF 1000		hypothetical protein Abu_0916	0.97
Arcobacter	butzleri	7h1h	ORF 1001	908021	908476	F	456	151	17686	ORF 1001		hypothetical protein Abu_0915	0.93
Arcobacter	butzleri	7h1h	ORF 1002	908486	908832	F	348	115	13555	ORF 1002		hypothetical protein Abu_0914	0.98
Arcobacter	butzleri	7h1h	ORF 1003							ORF 1003
Arcobacter	butzleri	7h1h	ORF 1004	908901	909266	F	366	121	13636	ORF 1004		Putative translation initiation inhibitor, yjgF family protein [Vibrionales bacterium SWAT-3]	0.75
Arcobacter	butzleri	7h1h	ORF 1005	909344	910644	F	1302	433	50351	ORF 1005		hypothetical protein Abu_0913	0.98
Arcobacter	butzleri	7h1h	ORF 1006							ORF 1006
Arcobacter	butzleri	7h1h	ORF 1007	910675	910869	R	195	64	7267	ORF 1007		hypothetical protein SUN_0710 [Sulfurovum sp. NBC37-1]	0.61
Arcobacter	butzleri	7h1h	ORF 1008	911026	911727	F	702	233	27420	ORF 1008		hypothetical protein Abu_0912	0.97
Arcobacter	butzleri	7h1h	ORF 1009	911809	912402	F	594	197	21315	ORF 1009		hypothetical protein Abu_0911	1
Arcobacter	butzleri	7h1h	ORF 1010	912419	913027	R	609	202	21834	ORF 1010		hypothetical protein Abu_0910	0.97
Arcobacter	butzleri	7h1h	ORF 1011	913185	915134	F	1950	649	75702	ORF 1011		ABC transporter, ATP-binding protein	0.99
Arcobacter	butzleri	7h1h	ORF 1012	915173	915616	F	444	147	16653	ORF 1012		GatB/YqeY family protein	0.99
Arcobacter	butzleri	7h1h	ORF 1013	915638	916753	F	1116	371	42621	ORF 1013		GGDEF domain-containing protein	0.96
Arcobacter	butzleri	7h1h	ORF 1014	916767	917612	R	846	281	32303	ORF 1014		molybdenum transport system protein ModD, putative	0.98
Arcobacter	butzleri	7h1h	ORF 1015	917670	918818	R	1149	382	44951	ORF 1015		two-component sensor histidine kinase	0.8	div
Arcobacter	butzleri	7h1h	ORF 1016	918808	919467	R	660	219	26079	ORF 1016		two-component response regulator	0.77	div
Arcobacter	butzleri	7h1h	ORF 1017	919475	920398	R	924	307	36364	ORF 1017		putative methyl-accepting chemotaxis protein	0.59	div
Arcobacter	butzleri	7h1h	ORF 1018	920425	921423	R	999	332	36895	ORF 1018		cytochrome c family protein	0.99
Arcobacter	butzleri	7h1h	ORF 1019	921498	924356	R	2859	952	111575	ORF 1019		HSDR PROTEIN PROBABLE TYPE I RESTRICTION ENZYME RESTRICTIONCHAIN [Wolinella succinogenes]	0.68	ins
Arcobacter	butzleri	7h1h	ORF 1020	924376	925503	R	1128	375	43770	ORF 1020		hypothetical protein RR11_3604 [Ruegeria sp. R11]	0.2	ins
Arcobacter	butzleri	7h1h	ORF 1021	925697	925840	R	144	47	5694	ORF 1021		NO MATCH		ins
Arcobacter	butzleri	7h1h	ORF 1022	925909	926553	R	645	214	25431	ORF 1022		type IC HsdS subunit [Clostridium botulinum A3 str. Loch Maree]	0.57	ins
Arcobacter	butzleri	7h1h	ORF 1023	926615	927169	R	555	184	21168	ORF 1023		Restriction endonuclease S subunits-like protein [Gallionella ferruginea ES-2]	0.56	ins
Arcobacter	butzleri	7h1h	ORF 1024	927172	928164	R	993	330	37672	ORF 1024		death-on-curing family protein, putative [Francisella novicida FTG]	0.56	ins
Arcobacter	butzleri	7h1h	ORF 1025	928174	928470	R	297	98	11833	ORF 1025		type I restriction-modification system, M subunit [Methanococcoides burtonii DSM 6242]	0.68	ins
Arcobacter	butzleri	7h1h	ORF 1026	928403	929734	R	1332	443	51040	ORF 1026		type I site-specific deoxyribonuclease [Wolinella succinogenes DSM 1740]	0.79	ins
Arcobacter	butzleri	7h1h	ORF 1027	929787	930566	R	780	259	30655	ORF 1027		hypothetical protein Abu_0900	0.96
Arcobacter	butzleri	7h1h	ORF 1028	930639	931460	F	822	273	30693	ORF 1028		short chain dehydrogenase/reductase family oxidoreductase	0.98
Arcobacter	butzleri	7h1h	ORF 1029	931457	932257	R	801	266	29328	ORF 1029		ABC transporter, permease protein	0.98
Arcobacter	butzleri	7h1h	ORF 1030	932262	932855	R	594	197	22423	ORF 1030		putative methyltransferase	0.99
Arcobacter	butzleri	7h1h	ORF 1031	932875	934419	R	1545	514	57783	ORF 1031		phosphodiesterase	1
Arcobacter	butzleri	7h1h	ORF 1032	934432	934803	R	372	123	14429	ORF 1032		putative 5-formyltetrahydrofolate cyclo-ligase	0.98
Arcobacter	butzleri	7h1h	ORF 1033	935030	935581	F	552	183	20931	ORF 1033		putative lipoprotein thiredoxin	0.98
Arcobacter	butzleri	7h1h	ORF 1034	935594	936523	F	930	309	34154	ORF 1034	ftsY	signal recognition particle-docking GTPase FtsY	0.99
Arcobacter	butzleri	7h1h	ORF 1035	936541	937392	F	852	283	33035	ORF 1035		hypothetical protein Abu_0888	0.96
Arcobacter	butzleri	7h1h	ORF 1036	937389	937952	R	564	187	21705	ORF 1036		hypothetical protein Abu_0885	0.99
Arcobacter	butzleri	7h1h	ORF 1037	938070	939419	F	1350	449	49450	ORF 1037	radA	DNA repair protein RadA	1
Arcobacter	butzleri	7h1h	ORF 1038	939777	941177	F	1401	466	51728	ORF 1038		methyl-accepting chemotaxis protein	0.98
Arcobacter	butzleri	7h1h	ORF 1039	941187	941591	F	405	134	15596	ORF 1039		methyl-accepting chemotaxis protein	0.98
Arcobacter	butzleri	7h1h	ORF 1040	941615	941827	R	213	70	7589	ORF 1040		tautomerase	1
Arcobacter	butzleri	7h1h	ORF 1041	941920	942747	F	828	175	31433	ORF 1041		LysR family transcriptional regulator	0.98
Arcobacter	butzleri	7h1h	ORF 1042	942744	943169	R	426	141	15854	ORF 1042	trpC	indole-3-glycerol-phosphate synthase	0.97
Arcobacter	butzleri	7h1h	ORF 1043	943531	944838	R	1308	435	51959	ORF 1043		hypothetical protein Abu_0851	0.99
Arcobacter	butzleri	7h1h	ORF 1044	944814	945197	R	384	127	14743	ORF 1044		hypothetical protein Abu_0852	0.98
Arcobacter	butzleri	7h1h	ORF 1045	945190	945906	R	717	238	27592	ORF 1045		hypothetical protein Abu_0853	0.98
Arcobacter	butzleri	7h1h	ORF 1046	946135	946458	F	324	107	11966	ORF 1046	oorD	2-oxoglutarate-acceptor oxidoreductase subunit OorD	0.99
Arcobacter	butzleri	7h1h	ORF 1047	946467	947597	F	1131	376	41270	ORF 1047	oorA	2-oxoglutarate-acceptor oxidoreductase subunit OorA	0.99
Arcobacter	butzleri	7h1h	ORF 1048	947599	948432	F	834	277	30809	ORF 1048	oorB	2-oxoglutarate-acceptor oxidoreductase subunit OorB	1
Arcobacter	butzleri	7h1h	ORF 1049	948443	949024	F	582	193	21028	ORF 1049	oorC	2-oxoglutarate-acceptor oxidoreductase subunit OorC	0.98
Arcobacter	butzleri	7h1h	ORF 1050	949048	949866	R	819	272	31503	ORF 1050	dnaQ3	DNA polymerase III subunit epsilon	0.97
Arcobacter	butzleri	7h1h	ORF 1051	949853	950446	R	594	197	22100	ORF 1051	trpF	N-(5'phosphoribosyl)anthranilate isomerase	0.98
Arcobacter	butzleri	7h1h	ORF 1052	950443	951084	R	642	213	23518	ORF 1052	rpe	ribulose-phosphate 3-epimerase	0.99
Arcobacter	butzleri	7h1h	ORF 1053	951192	952202	F	1011	336	39664	ORF 1053	pldA	outer membrane phospholipase A	0.98
Arcobacter	butzleri	7h1h	ORF 1054	952212	952634	R	423	140	16651	ORF 1054		hypothetical protein Abu_0862	0.97
Arcobacter	butzleri	7h1h	ORF 1055	952638	953219	R	582	193	22237	ORF 1055		hypothetical protein Abu_0863	1
Arcobacter	butzleri	7h1h	ORF 1056	953231	953731	R	501	166	18848	ORF 1056		hypothetical protein Abu_0864	0.99
Arcobacter	butzleri	7h1h	ORF 1057	953781	954536	R	756	251	29295	ORF 1057		hypothetical protein Abu_0865	0.95
Arcobacter	butzleri	7h1h	ORF 1058	954537	954920	R	384	127	13972	ORF 1058		hypothetical protein Abu_0866	0.98
Arcobacter	butzleri	7h1h	ORF 1059	954993	955379	R	387	128	14731	ORF 1059		putative nucleotide phosphoribosyltransferase	0.95
Arcobacter	butzleri	7h1h	ORF 1060	955492	956136	F	645	214	25150	ORF 1060		hypothetical protein Abu_0868	0.95
Arcobacter	butzleri	7h1h	ORF 1061	956139	956339	R	201	66	7666	ORF 1061		hypothetical protein Abu_0869	0.96
Arcobacter	butzleri	7h1h	ORF 1062	956343	957023	R	681	226	25265	ORF 1062		hypothetical protein Abu_0870	0.99
Arcobacter	butzleri	7h1h	ORF 1063	957316	958224	F	909	302	36571	ORF 1063		PREDICTED: similar to GA18017-PA [Tribolium castaneum]	0.28	ins
Arcobacter	butzleri	7h1h	ORF 1064	958358	958585	R	228	75	8873	ORF 1064		hypothetical protein CAMSH0001_0498 [Campylobacter showae RM3277]	0.58	ins
Arcobacter	butzleri	7h1h	ORF 1065	958731	958883	F	153	50	5944	ORF 1065		NO MATCH		ins
Arcobacter	butzleri	7h1h	ORF 1066	959179	960000	F	822	273	31143	ORF 1066		conserved hypothetical protein [Campylobacter showae RM3277]	0.36	ins
Arcobacter	butzleri	7h1h	ORF 1067	960011	960622	F	612	203	22854	ORF 1067		hypothetical protein CAMSH0001_0500 [Campylobacter showae RM3277]	0.5	ins
Arcobacter	butzleri	7h1h	ORF 1068	960737	961459	F	723	240	27545	ORF 1068		DNA repair and recombination protein [Campylobacter showae RM3277]	0.54	ins
Arcobacter	butzleri	7h1h	ORF 1069	961473	961700	F	228	75	8705	ORF 1069		hypothetical protein AF1447 [Archaeoglobus fulgidus DSM 4304]	0.31	ins
Arcobacter	butzleri	7h1h	ORF 1070	961701	962030	F	330	109	12453	ORF 1070		hypothetical protein AM1_5872 [Acaryochloris marina MBIC11017]	0.42	ins
Arcobacter	butzleri	7h1h	ORF 1071	962033	962194	F	162	53	6539	ORF 1071		NO MATCH		ins
Arcobacter	butzleri	7h1h	ORF 1072	962205	962420	F	216	71	8131	ORF 1072		hypothetical protein CAMSH0001_0498 [Campylobacter showae RM3277]	0.58	ins
Arcobacter	butzleri	7h1h	ORF 1073	962604	963455	F	852	283	33626	ORF 1073		conserved hypothetical protein [Lactobacillus jensenii 1153]	0.24	ins
Arcobacter	butzleri	7h1h	ORF 1074	963582	964310	F	729	242	27572	ORF 1074		type I restriction-modification system methyltransferase subunit like protein [Francisella philomiragia subsp. Philomiragia ATCC 25017]	0.87	ins
Arcobacter	butzleri	7h1h	ORF 1075	964313	965485	F	1173	390	46107	ORF 1075		conserved hypothetical protein [Rhodopseudomonas palustris TIE-1]	0.31	ins
Arcobacter	butzleri	7h1h	ORF 1076	965475	965933	F	459	152	17903	ORF 1076		conserved hypothetical protein [Rhodopseudomonas palustris TIE-1]	0.28	ins
Arcobacter	butzleri	7h1h	ORF 1077	965987	967792	F	1806	601	70491	ORF 1077		hypothetical protein PSPTOT1_4161 [Pseudomonas syringae pv. tomato T1]	0.32	ins
Arcobacter	butzleri	7h1h	ORF 1078	967789	968751	F	963	320	36644	ORF 1078		Fic family protein [Campylobacterales bacterium GD 1]	0.58	ins
Arcobacter	butzleri	7h1h	ORF 1079	968909	969958	F	1050	349	41032	ORF 1079		hypothetical protein Abu_1332 [Arcobacter butzleri RM4018]	0.83	div
Arcobacter	butzleri	7h1h	ORF 1080	970070	972108	F	2040	679	79498	ORF 1080		DEAD/DEAH box helicase domain-containing protein	0.87	div
Arcobacter	butzleri	7h1h	ORF 1081							ORF 1081
Arcobacter	butzleri	7h1h	ORF 1082	972440	972694	R	255	84	9824	ORF 1082		hypothetical protein HH0949 [Helicobacter hepaticus ATCC 51449]	0.58	ins
Arcobacter	butzleri	7h1h	ORF 1083	972797	973228	F	432	143	16543	ORF 1083		hypothetical protein ABBFA_000233 [Acinetobacter baumannii AB307-0294]	0.25	ins
Arcobacter	butzleri	7h1h	ORF 1084	973249	974154	F	906	301	35465	ORF 1084		hypothetical protein PGUG_03501 [Pichia guilliermondii ATCC 6260]	0.4	ins
Arcobacter	butzleri	7h1h	ORF 1085	974175	975857	F	1683	560	64605	ORF 1085		hypothetical protein BoklC_34470 [Burkholderia oklahomensis C6786]	0.28	ins
Arcobacter	butzleri	7h1h	ORF 1086	976029	977054	R	1026	341	39985	ORF 1086		filamentation induced by cAMP protein Fic [Campylobacterales bacterium GD 1]	0.48	ins
Arcobacter	butzleri	7h1h	ORF 1087	977220	977384	F	165	54	6112	ORF 1087		transcriptional regulator, XRE family [Geobacter sp. M21]	0.41	ins
Arcobacter	butzleri	7h1h	ORF 1088	977489	978271	F	783	260	30639	ORF 1088		conserved hypothetical protein [gamma proteobacterium NOR5-3]	0.43	ins
Arcobacter	butzleri	7h1h	ORF 1089	978263	979561	R	1299	432	49831	ORF 1089		phage integrase [Nautilia profundicola AmH]	0.24	ins
Arcobacter	butzleri	7h1h	ORF 1090	979721	980779	R	1059	352	38893	ORF 1090		membrane-associated zinc metalloprotease, putative	0.98
Arcobacter	butzleri	7h1h	ORF 1091	980788	981333	R	546	181	20610	ORF 1091	pqsA	CDP-1,2-diacyl-sn-glycero-3-phosphate phosphatidyltransferase	0.98
Arcobacter	butzleri	7h1h	ORF 1092	981333	982100	R	768	255	27799	ORF 1092		7-alpha-hydroxysteroid dehydrogenase	1
Arcobacter	butzleri	7h1h	ORF 1093	982112	982999	R	888	295	31872	ORF 1093	dapA	dihydrodipicolinate synthase	0.99
Arcobacter	butzleri	7h1h	ORF 1094	983023	984357	R	1335	444	50953	ORF 1094		putative zinc protease	0.99
Arcobacter	butzleri	7h1h	ORF 1095	984357	985415	R	1059	352	38842	ORF 1095	pyrD	dihydroorotate dehydrogenase 2	0.98
Arcobacter	butzleri	7h1h	ORF 1096	985459	987168	R	1710	569	63809	ORF 1096	msbA	multidrug resistance protein MsbA	0.98
Arcobacter	butzleri	7h1h	ORF 1097	987226	988527	R	1302	433	48633	ORF 1097	mviN	virulence factor MviN protein	0.99
Arcobacter	butzleri	7h1h	ORF 1098	988527	990097	R	1575	524	61709	ORF 1098		endonuclease/exonuclease/phosphatase	0.96
Arcobacter	butzleri	7h1h	ORF 1099							ORF 1099
Arcobacter	butzleri	7h1h	ORF 1100	990293	990697	F	405	134	15088	ORF 1100	perR	peroxide stress regulator	0.99
Arcobacter	butzleri	7h1h	ORF 1101	990722	991144	R	423	140	16318	ORF 1101		putative metalloprotease	0.99
Arcobacter	butzleri	7h1h	ORF 1102	991236	991640	F	405	134	14428	ORF 1102		hypothetical protein Abu_0882	0.99
Arcobacter	butzleri	7h1h	ORF 1103	991937	992428	F	492	163	17845	ORF 1103	hemL	glutamate-1-semialdehyde aminotransferase	0.98
Arcobacter	butzleri	7h1h	ORF 1104	992442	992756	F	315	104	11731	ORF 1104		hypothetical protein Abu_1007	0.99
Arcobacter	butzleri	7h1h	ORF 1105	992767	993075	F	309	102	11604	ORF 1105		hypothetical protein Abu_1008	1
Arcobacter	butzleri	7h1h	ORF 1106	993062	993610	F	549	182	21109	ORF 1106		hypothetical protein Abu_1009	0.97
Arcobacter	butzleri	7h1h	ORF 1107	993619	994305	R	687	228	26188	ORF 1107		hypothetical protein Abu_1010	0.99
Arcobacter	butzleri	7h1h	ORF 1108	994308	996188	R	1881	626	72290	ORF 1108	rpoD	RNA polymerase sigma factor RpoD	1
Arcobacter	butzleri	7h1h	ORF 1109	996355	996798	F	444	147	16252	ORF 1109	leuD	3-isopropylmalate dehydratase, small subunit	1
Arcobacter	butzleri	7h1h	ORF 1110	996855	997922	F	1068	355	38844	ORF 1110	leuB	3-isopropylmalate dehydrogenase	0.99
Arcobacter	butzleri	7h1h	ORF 1111	997944	998873	F	930	309	35541	ORF 1111		exopolyphosphatase-related protein	1
Arcobacter	butzleri	7h1h	ORF 1112	998804	999244	R	441	146	17557	ORF 1112		HIT family protein	1
Arcobacter	butzleri	7h1h	ORF 1113	999467	999580	F	114	37	4384	ORF 1113	rpmJ	50S ribosomal protein L36	1
Arcobacter	butzleri	7h1h	ORF 1114	999586	999954	F	369	122	13783	ORF 1114	rpsM	30S ribosomal protein S13	1
Arcobacter	butzleri	7h1h	ORF 1115	999965	1000357	F	393	130	13822	ORF 1115	rpsK	30S ribosomal protein S11	1
Arcobacter	butzleri	7h1h	ORF 1116	1000368	1000994	F	627	208	23913	ORF 1116	rpsD	30S ribosomal protein S4	1
Arcobacter	butzleri	7h1h	ORF 1117	1001012	1002009	F	999	332	36926	ORF 1117	rpoA	DNA-directed RNA polymerase subunit alpha	1
Arcobacter	butzleri	7h1h	ORF 1118							ORF 1118
Arcobacter	butzleri	7h1h	ORF 1119	1002024	1002374	F	351	116	13337	ORF 1119	rplQ	50S ribosomal protein L17	1
Arcobacter	butzleri	7h1h	ORF 1120	1002531	1003889	F	1359	452	48726	ORF 1120	gatA	aspartyl/glutamyl-tRNA amidotransferase subunit A	0.99
Arcobacter	butzleri	7h1h	ORF 1121	1003909	1005354	F	1446	481	51397	ORF 1121	quaB	inosine 5'-monophosphate dehydrogenase	1
Arcobacter	butzleri	7h1h	ORF 1122	1005502	1005954	F	453	150	17166	ORF 1122		hypothetical protein Abu_1024	1
Arcobacter	butzleri	7h1h	ORF 1123	1005978	1006475	R	498	165	19670	ORF 1123		hypothetical protein Abu_1025	0.96
Arcobacter	butzleri	7h1h	ORF 1124	1006485	1006967	R	483	160	19200	ORF 1124		DnaJ domain-containing protein	0.96
Arcobacter	butzleri	7h1h	ORF 1125	1007055	1007321	F	267	88	10713	ORF 1125		DnaJ domain-containing protein	1
Arcobacter	butzleri	7h1h	ORF 1126	1007352	1008427	F	1074	357	39996	ORF 1126		glycosyl hydrolase	0.98
Arcobacter	butzleri	7h1h	ORF 1127							ORF 1127
Arcobacter	butzleri	7h1h	ORF 1128							ORF 1128
Arcobacter	butzleri	7h1h	ORF 1129	1008438	1009226	R	789	262	30106	ORF 1129		ABC transporter, ATP-binding protein	0.98
Arcobacter	butzleri	7h1h	ORF 1130	1009386	1010441	F	1056	351	37601	ORF 1130		NADP-dependent alcohol dehydrogenase	0.98
Arcobacter	butzleri	7h1h	ORF 1131	1010466	1011086	F	621	206	24340	ORF 1131		hypothetical protein Abu_1043	0.99
Arcobacter	butzleri	7h1h	ORF 1132	1011083	1011616	R	534	177	21525	ORF 1132		cyclic nucleotide-binding protein	0.98
Arcobacter	butzleri	7h1h	ORF 1133	1011671	1012000	F	330	109	12539	ORF 1133		hypothetical protein Abu_1045	0.73	div
Arcobacter	butzleri	7h1h	ORF 1134	1012054	1012392	R	339	112	13083	ORF 1134		hypothetical protein Abu_1046	0.93
Arcobacter	butzleri	7h1h	ORF 1135	1012517	1013056	F	540	179	20821	ORF 1135		hypothetical protein Abu_1047	0.96
Arcobacter	butzleri	7h1h	ORF 1136	1013079	1014044	R	966	321	36045	ORF 1136		putative sodium:sulfate symporter	0.98
Arcobacter	butzleri	7h1h	ORF 1137	1014097	1014372	R	276	91	10061	ORF 1137		putative sodium:sulfate symporter	0.94
Arcobacter	butzleri	7h1h	ORF 1138	1014406	1014723	R	318	105	11291	ORF 1138	sugE	suppresses groEL, may be chaperone	0.98
Arcobacter	butzleri	7h1h	ORF 1139	1014951	1015832	F	882	293	33107	ORF 1139		transporter	0.64	ins
Arcobacter	butzleri	7h1h	ORF 1140	1015842	1016654	F	813	270	31397	ORF 1140		aldo/keto reductase family oxidoreductase [Methylococcus capsulatus str. Bath]	0.47	ins
Arcobacter	butzleri	7h1h	ORF 1141	1016663	1016941	F	279	92	10069	ORF 1141		hypothetical protein Abu_1052	0.91
Arcobacter	butzleri	7h1h	ORF 1142	1017189	1018057	R	870	289	33483	ORF 1142		LysR family transcriptional regulator	0.98
Arcobacter	butzleri	7h1h	ORF 1143							ORF 1143
Arcobacter	butzleri	7h1h	ORF 1144	1018157	1019179	F	1023	340	37912	ORF 1144		putative integral membrane protein	0.97
Arcobacter	butzleri	7h1h	ORF 1145	1019209	1020039	R	831	276	31212	ORF 1145		conserved hypothetical protein [Campylobacterales bacterium GD 1]	0.66	ins
Arcobacter	butzleri	7h1h	ORF 1146	1020049	1021176	R	1128	375	40632	ORF 1146		putative acyl-coa dehydrogenase [Campylobacterales bacterium GD 1]	0.56	ins
Arcobacter	butzleri	7h1h	ORF 1147	1021188	1022438	R	1251	416	47673	ORF 1147		conserved hypothetical protein [Campylobacterales bacterium GD 1]	0.63	ins
Arcobacter	butzleri	7h1h	ORF 1148	1022581	1023321	R	741	246	28276	ORF 1148		periplasmic protein	0.99
Arcobacter	butzleri	7h1h	ORF 1149	1023408	1024310	R	903	300	32598	ORF 1149		auxin efflux carrier protein	0.99
Arcobacter	butzleri	7h1h	ORF 1150	1024314	1024685	R	372	123	14562	ORF 1150		hypothetical protein Abu_1057	0.98
Arcobacter	butzleri	7h1h	ORF 1151	1024820	1025400	F	582	193	22558	ORF 1151		flavodoxin-like fold domain-containing protein	0.98
Arcobacter	butzleri	7h1h	ORF 1152							ORF 1152
Arcobacter	butzleri	7h1h	ORF 1153	1025409	1025705	F	297	98	11558	ORF 1153		hypothetical protein Abu_1059	0.98
Arcobacter	butzleri	7h1h	ORF 1154	1025777	1026748	F	972	323	36455	ORF 1154		NADH:flavin oxidoreductase/NADH oxidase	0.8	div
Arcobacter	butzleri	7h1h	ORF 1155	1026766	1027653	F	888	295	32753	ORF 1155		hypothetical protein Abu_1061	0.98
Arcobacter	butzleri	7h1h	ORF 1156	1027689	1028324	F	636	211	24289	ORF 1156		NAD(P)H-flavin nitroreductase	0.98
Arcobacter	butzleri	7h1h	ORF 1157	1028436	1029929	F	1494	497	56078	ORF 1157		hypothetical protein Abu_1063	0.99
Arcobacter	butzleri	7h1h	ORF 1158	1030011	1031609	F	1599	532	60036	ORF 1158		ABC transporter, ATP-binding protein	1
Arcobacter	butzleri	7h1h	ORF 1159	1031663	1032139	R	477	158	17881	ORF 1159		acyl-CoA thioester hydrolase family protein	1
Arcobacter	butzleri	7h1h	ORF 1160	1032229	1034190	R	1962	653	72684	ORF 1160		methyl-accepting chemotaxis protein	0.96
Arcobacter	butzleri	7h1h	ORF 1161	1034271	1036229	R	1959	652	74019	ORF 1161	ligA	NAD-dependent DNA ligase LigA	1
Arcobacter	butzleri	7h1h	ORF 1162	1036245	1037423	R	1179	392	45267	ORF 1162		glutathionylspermidine synthase family protein	0.99
Arcobacter	butzleri	7h1h	ORF 1163	1037427	1038068	R	642	213	22415	ORF 1163		hypothetical protein Abu_1069	0.99
Arcobacter	butzleri	7h1h	ORF 1164	1038202	1039648	F	1446	481	56626	ORF 1164	dgt	deoxyguanosinetriphosphate triphosphohydrolase	0.96
Arcobacter	butzleri	7h1h	ORF 1165							ORF 1165
Arcobacter	butzleri	7h1h	ORF 1166	1039681	1040205	F	525	174	21144	ORF 1166		B-box zinc finger family protein [Tetrahymena thermophila]	0.28	div
Arcobacter	butzleri	7h1h	ORF 1167	1040216	1041007	R	792	263	29105	ORF 1167	aroE	shikimate 5-dehydrogenase	0.98
Arcobacter	butzleri	7h1h	ORF 1168	1041010	1041621	R	612	203	23346	ORF 1168		methyltransferase, putative	0.98
Arcobacter	butzleri	7h1h	ORF 1169	1041681	1042348	F	669	222	25150	ORF 1169		hypothetical protein Abu_1075	0.96
Arcobacter	butzleri	7h1h	ORF 1170							ORF 1170
Arcobacter	butzleri	7h1h	ORF 1171	1042549	1043292	F	744	247	27452	ORF 1171	maeA	NAD-dependent malic enzyme	0.93
Arcobacter	butzleri	7h1h	ORF 1172	1043360	1044193	F	834	277	31506	ORF 1172	purU	formyltetrahydrofolate deformylase	0.99
Arcobacter	butzleri	7h1h	ORF 1173	1044195	1044659	F	465	154	17784	ORF 1173		RNA methylase, SpoU family	0.99
Arcobacter	butzleri	7h1h	ORF 1174	1044865	1046628	R	1764	587	65009	ORF 1174		sodium:phosphate cotransporter	0.99
Arcobacter	butzleri	7h1h	ORF 1175	1046757	1047140	F	384	127	15313	ORF 1175		hypothetical protein Abu_1081	0.94
Arcobacter	butzleri	7h1h	ORF 1176	1047143	1047499	F	357	118	14081	ORF 1176		hypothetical protein Abu_1082	0.98
Arcobacter	butzleri	7h1h	ORF 1177	1047484	1048146	F	663	220	25621	ORF 1177		two-component response regulator	0.99
Arcobacter	butzleri	7h1h	ORF 1178	1048136	1048990	F	855	284	33341	ORF 1178		two-component sensor histidine kinase	0.99
Arcobacter	butzleri	7h1h	ORF 1179	1049034	1049963	F	930	309	34023	ORF 1179		putative protease	0.99
Arcobacter	butzleri	7h1h	ORF 1180	1049941	1050381	F	441	146	16667	ORF 1180		hypothetical protein Abu_1086	0.97
Arcobacter	butzleri	7h1h	ORF 1181	1050412	1050792	R	381	126	14277	ORF 1181		hypothetical protein Abu_1087	0.99
Arcobacter	butzleri	7h1h	ORF 1182	1050903	1052033	R	1131	376	42872	ORF 1182	cydB	cytochrome bd oxidase, subunit II	0.99
Arcobacter	butzleri	7h1h	ORF 1183	1052035	1053561	R	1527	508	57173	ORF 1183	cydA	cytochrome bd oxidase, subunit I	0.98
Arcobacter	butzleri	7h1h	ORF 1184	1053577	1053732	R	156	51	6243	ORF 1184		hypothetical protein Abu_1090	1
Arcobacter	butzleri	7h1h	ORF 1185	1053942	1054370	R	429	142	15347	ORF 1185		hypothetical protein Abu_1091	1
Arcobacter	butzleri	7h1h	ORF 1186	1054394	1055554	R	1161	386	43951	ORF 1186		hypothetical protein Abu_1092	0.98
Arcobacter	butzleri	7h1h	ORF 1187	1055657	1056199	R	543	180	20641	ORF 1187		TPR repeat-containing SEL1 subfamily protein	0.98
Arcobacter	butzleri	7h1h	ORF 1188	1056258	1056635	F	378	125	14882	ORF 1188		hypothetical protein Abu_1094	0.98
Arcobacter	butzleri	7h1h	ORF 1189	1056632	1057300	R	669	222	25715	ORF 1189	aat	leucyl/phenylalanyl-tRNA--protein transferase	0.97
Arcobacter	butzleri	7h1h	ORF 1190	1057359	1058045	F	687	228	26021	ORF 1190	rsuA	ribosomal small subunit pseudouridine synthase A	0.98
Arcobacter	butzleri	7h1h	ORF 1191	1058042	1058668	R	627	208	23775	ORF 1191		HAD-superfamily hydrolase	0.98
Arcobacter	butzleri	7h1h	ORF 1192	1058887	1059015	R	129	42	5231	ORF 1192		NO MATCH		ins
Arcobacter	butzleri	7h1h	ORF 1193	1059434	1060102	R	669	222	26861	ORF 1193		hypothetical protein VspiD_21605 [Verrucomicrobium spinosum DSM 4136]	0.23	ins
Arcobacter	butzleri	7h1h	ORF 1194	1060113	1060517	R	405	134	16014	ORF 1194		putative acetyltransferase	0.58	div
Arcobacter	butzleri	7h1h	ORF 1195	1060678	1061952	F	1275	424	46083	ORF 1195	glyA	serine hydroxymethyltransferase	0.99
Arcobacter	butzleri	7h1h	ORF 1196	1061953	1062270	R	318	105	11384	ORF 1196	tsaA	alkyl hydroperoxide reductase/ Thiol specific antioxidant	1
Arcobacter	butzleri	7h1h	ORF 1197	1062698	1063354	F	657	218	24636	ORF 1197		S24 family peptidase	0.99
Arcobacter	butzleri	7h1h	ORF 1198	1063357	1064355	R	999	332	39057	ORF 1198		hypothetical protein Abu_1222	0.99
Arcobacter	butzleri	7h1h	ORF 1199	1064355	1066307	R	1953	650	74233	ORF 1199	metS	methionyl-tRNA synthetase	0.99
Arcobacter	butzleri	7h1h	ORF 1200	1066322	1066528	R	207	68	7877	ORF 1200		hypothetical protein Abu_1220	1
Arcobacter	butzleri	7h1h	ORF 1201	1066521	1067363	R	843	280	31305	ORF 1201	fbp	fructose-1,6-bisphosphatase	0.98
Arcobacter	butzleri	7h1h	ORF 1202	1067367	1067864	R	498	165	18743	ORF 1202	mobB	molybdopterin-guanine dinucleotide biosynthesis protein	0.99
Arcobacter	butzleri	7h1h	ORF 1203	1067962	1068459	F	498	165	19263	ORF 1203		hypothetical protein Abu_1217	0.97
Arcobacter	butzleri	7h1h	ORF 1204	1068428	1070086	R	1659	552	64512	ORF 1204	slt	soluble lytic murein transglycosylase (slt)	0.98
Arcobacter	butzleri	7h1h	ORF 1205	1070096	1070368	R	273	90	10502	ORF 1205		hypothetical protein Abu_1215	1
Arcobacter	butzleri	7h1h	ORF 1206	1070365	1071102	R	738	245	28083	ORF 1206	gltX2	glutamylglutaminyl-tRNA synthetase	0.98	same
Arcobacter	butzleri	7h1h	ORF 1207	1071276	1071665	R	390	129	15424	ORF 1207	gltX2	glutamylglutaminyl-tRNA synthetase	0.99	same
Arcobacter	butzleri	7h1h	ORF 1208	1071668	1072906	R	1239	412	46509	ORF 1208		M16 family peptidase	0.98
Arcobacter	butzleri	7h1h	ORF 1209	1072964	1074037	R	1074	357	40932	ORF 1209		hypothetical protein Abu_1212	0.98
Arcobacter	butzleri	7h1h	ORF 1210	1074037	1076313	R	2277	758	86281	ORF 1210		outer membrane surface antigen protein	0.98
Arcobacter	butzleri	7h1h	ORF 1211	1076421	1077251	F	831	276	30952	ORF 1211	tyrA	prephenate dehydrogenase	0.99
Arcobacter	butzleri	7h1h	ORF 1212	1077270	1077734	F	465	154	18513	ORF 1212		integral membrane protein MviN [Thermosipho melanesiensis BI429]	0.26	ins
Arcobacter	butzleri	7h1h	ORF 1213	1077738	1078876	R	1140	379	42720	ORF 1213	folP	dihydropteroate synthase	0.95
Arcobacter	butzleri	7h1h	ORF 1214							ORF 1214
Arcobacter	butzleri	7h1h	ORF 1215	1078888	1079517	R	630	209	24235	ORF 1215	holB	putative DNA polymerase III delta prime subunit HolB	0.99
Arcobacter	butzleri	7h1h	ORF 1216	1079520	1080071	R	552	183	22016	ORF 1216		hypothetical protein Abu_1200	0.98
Arcobacter	butzleri	7h1h	ORF 1217	1080074	1081285	R	1212	403	43699	ORF 1217	lysC	aspartokinase	1
Arcobacter	butzleri	7h1h	ORF 1218	1081303	1081506	R	204	67	8256	ORF 1218	nudH	dinucleoside polyphosphate hydrolase	1
Arcobacter	butzleri	7h1h	ORF 1219	1081951	1082928	F	978	325	37623	ORF 1219	hemN1	coproporphyrinogen III oxidase	0.99
Arcobacter	butzleri	7h1h	ORF 1220	1082971	1083804	F	834	277	32181	ORF 1220	hemK	modification methylase	0.99
Arcobacter	butzleri	7h1h	ORF 1221	1083807	1085778	F	1971	656	76576	ORF 1221	prlC	oligopeptidase A	0.98
Arcobacter	butzleri	7h1h	ORF 1222							ORF 1222
Arcobacter	butzleri	7h1h	ORF 1223	1085831	1086310	F	480	159	18052	ORF 1223		hypothetical protein Abu_1194	0.94
Arcobacter	butzleri	7h1h	ORF 1224	1086329	1086607	F	279	92	10742	ORF 1224		hypothetical protein Abu_1193	0.97
Arcobacter	butzleri	7h1h	ORF 1225	1086614	1086958	R	345	114	13100	ORF 1225		hypothetical protein Abu_1192	0.94
Arcobacter	butzleri	7h1h	ORF 1226	1086960	1088012	R	1053	350	40577	ORF 1226	xerD	integrase/recombinase XerD	0.98
Arcobacter	butzleri	7h1h	ORF 1227	1088109	1089263	R	1155	384	42173	ORF 1227	fsr	fosmidomycin resistance protein	0.98
Arcobacter	butzleri	7h1h	ORF 1228	1089273	1089867	R	594	197	23087	ORF 1228		hypothetical protein Abu_1189	0.98
Arcobacter	butzleri	7h1h	ORF 1229							ORF 1229
Arcobacter	butzleri	7h1h	ORF 1230	1089868	1090947	R	1080	359	39375	ORF 1230	cheB	protein-glutamate methylesterase CheB	0.99
Arcobacter	butzleri	7h1h	ORF 1231	1090980	1091669	R	690	229	25597	ORF 1231	cheD	chemotaxis protein CheD	0.99
Arcobacter	butzleri	7h1h	ORF 1232	1091666	1092507	R	843	280	32651	ORF 1232	cheR	chemotaxis protein methyltransferase	0.93
Arcobacter	butzleri	7h1h	ORF 1233							ORF 1233
Arcobacter	butzleri	7h1h	ORF 1234	1092513	1094567	R	2055	684	76343	ORF 1234	cheA	chemotaxis protein CheA	0.99
Arcobacter	butzleri	7h1h	ORF 1235	1094580	1094948	R	369	122	13346	ORF 1235	cheY1	chemotaxis protein CheY	1
Arcobacter	butzleri	7h1h	ORF 1236	1095078	1097255	R	2178	725	79364	ORF 1236	pnp	polynucleotide phosphorylase/polyadenylase	0.99
Arcobacter	butzleri	7h1h	ORF 1237	1097262	1097837	R	576	191	21614	ORF 1237		hypothetical protein Abu_1182	1
Arcobacter	butzleri	7h1h	ORF 1238	1097913	1100105	R	2193	730	85081	ORF 1238		hypothetical protein Abu_1181	0.97
Arcobacter	butzleri	7h1h	ORF 1239	1100098	1100379	R	282	93	10765	ORF 1239		hypothetical protein Abu_1180	1
Arcobacter	butzleri	7h1h	ORF 1240	1100541	1101802	R	1263	420	45396	ORF 1240	purD	phosphoribosylamine--glycine ligase	0.98
Arcobacter	butzleri	7h1h	ORF 1241							ORF 1241
Arcobacter	butzleri	7h1h	ORF 1242	1102042	1102671	R	630	209	23729	ORF 1242	hemD	putative uroporphyrinogen III cosynthase HemD	0.97
Arcobacter	butzleri	7h1h	ORF 1243	1102668	1104242	R	1575	524	57198	ORF 1243		sulfate permease family protein	0.98
Arcobacter	butzleri	7h1h	ORF 1244	1104269	1105726	R	1458	485	55497	ORF 1244	engA	GTP-binding protein EngA	0.99
Arcobacter	butzleri	7h1h	ORF 1245	1105811	1106353	R	543	180	20567	ORF 1245		hypothetical protein Abu_1174	1
Arcobacter	butzleri	7h1h	ORF 1246	1106938	1108527	F	1590	529	61823	ORF 1246		hypothetical protein CFF8240_0482 [Campylobacter fetus subsp. fetus 82-40]	0.49	ins
Arcobacter	butzleri	7h1h	ORF 1247	1108724	1111425	R	2703	900	105417	ORF 1247		putative DNA helicase	0.94
Arcobacter	butzleri	7h1h	ORF 1248							ORF 1248
Arcobacter	butzleri	7h1h	ORF 1249	1111432	1112946	R	1515	504	58446	ORF 1249		hypothetical protein SUN_0733 [Sulfurovum sp. NBC37-1]	0.69	ins
Arcobacter	butzleri	7h1h	ORF 1250	1112924	1113706	R	783	260	30669	ORF 1250		hypothetical protein Rfer_1321 [Rhodoferax ferrireducens T118]	0.28	ins
Arcobacter	butzleri	7h1h	ORF 1251	1113715	1115790	R	2076	691	79693	ORF 1251		hypothetical protein XAC2434 [Xanthomonas axonopodis pv. citri str. 306]	0.45	ins
Arcobacter	butzleri	7h1h	ORF 1252	1115802	1116095	R	294	97	11198	ORF 1252		hypothetical protein ELI_07875 [Erythrobacter litoralis HTCC2594]	0.41	ins
Arcobacter	butzleri	7h1h	ORF 1253	1116108	1117364	R	1257	418	47241	ORF 1253		SMC domain-containing protein [Marinobacter aquaeolei VT8]	0.35	ins
Arcobacter	butzleri	7h1h	ORF 1254	1117348	1119690	R	2343	780	90798	ORF 1254		exonuclease SbcC [Chlorobium tepidum TLS]	0.29	ins
Arcobacter	butzleri	7h1h	ORF 1255	1119687	1120880	R	1194	397	44990	ORF 1255		hypothetical protein CIT292_01381 [Citrobacter youngae ATCC 29220]	0.42	ins
Arcobacter	butzleri	7h1h	ORF 1256	1121080	1121517	F	438	145	17174	ORF 1256		hypothetical protein Abu_1170	0.95
Arcobacter	butzleri	7h1h	ORF 1257	1121588	1122910	R	1323	440	50795	ORF 1257		type I secretion membrane fusion protein, HlyD family [Rhodobacteraceae bacterium KLH11]	0.28	ins
Arcobacter	butzleri	7h1h	ORF 1258	1122911	1125052	R	2142	713	80813	ORF 1258		toxin secretion ABC transporter (ATP-binding and membrane protein); hlyB-like protein [Bradyrhizobium sp. ORS278]	0.43	ins
Arcobacter	butzleri	7h1h	ORF 1259	1125045	1126322	R	1278	425	50864	ORF 1259		outer membrane protein TolC [Aeromonas salmonicida subsp. salmonicida A449]	0.22	ins
Arcobacter	butzleri	7h1h	ORF 1260	1126329	1126769	R	441	146	16571	ORF 1260		RTX toxin activating acyltransferase [alpha proteobacterium BAL199]	0.37	ins
Arcobacter	butzleri	7h1h	ORF 1261	1126784	1128982	R	2199	732	80361	ORF 1261		calcium binding hemolysin protein, putative [Oceanicola granulosus HTCC2516]	0.28	ins
Arcobacter	butzleri	7h1h	ORF 1262	1129242	1133927	R	4686	1561	170427	ORF 1262		hemolysin-type calcium-binding region [Magnetococcus sp. MC-1]	0.27	ins
Arcobacter	butzleri	7h1h	ORF 1263	1133908	1136160	R	2253	750	84396	ORF 1263		outer membrane adhesin like proteiin [Caulobacter sp. K31]	0.26	ins
Arcobacter	butzleri	7h1h	ORF 1264	1136171	1137001	R	831	276	33410	ORF 1264		hypothetical protein Abu_0749	0.35	div
Arcobacter	butzleri	7h1h	ORF 1265	1137224	1137868	R	645	214	25049	ORF 1265		hypothetical protein Abu_1167	0.27	div
Arcobacter	butzleri	7h1h	ORF 1266	1137882	1138574	R	693	230	26070	ORF 1266		hypothetical protein Abu_1168	0.57	div
Arcobacter	butzleri	7h1h	ORF 1267	1138672	1139292	R	621	206	24006	ORF 1267		hypothetical protein Abu_1167	0.95
Arcobacter	butzleri	7h1h	ORF 1268	1139305	1139793	R	489	162	19924	ORF 1268		likely vacuolar membrane protein [Candida albicans SC5314]	0.31	ins
Arcobacter	butzleri	7h1h	ORF 1269	1139804	1140457	R	654	217	25407	ORF 1269		hypothetical protein pYE854_p004 [Yersinia enterocolitica]	0.44	ins
Arcobacter	butzleri	7h1h	ORF 1270	1140525	1141436	R	912	303	36153	ORF 1270		hypothetical protein SdelDRAFT_22520 [Sulfurospirillum deleyianum DSM 6946]	0.51	ins
Arcobacter	butzleri	7h1h	ORF 1271	1141469	1142131	R	663	220	25415	ORF 1271		two-component response regulator	0.99
Arcobacter	butzleri	7h1h	ORF 1272	1142197	1142958	R	762	253	29610	ORF 1272		hypothetical protein Abu_1165	0.96
Arcobacter	butzleri	7h1h	ORF 1273	1143029	1143349	R	321	106	12591	ORF 1273		two-component response regulator	0.97
Arcobacter	butzleri	7h1h	ORF 1274	1143520	1143717	R	198	65	7502	ORF 1274		two-component response regulator	0.98
Arcobacter	butzleri	7h1h	ORF 1275	1143710	1145557	R	1848	615	71572	ORF 1275		two-component sensor histidine kinase	0.96
Arcobacter	butzleri	7h1h	ORF 1276	1145645	1146502	R	858	285	30401	ORF 1276		hypothetical protein Abu_1162	0.96
Arcobacter	butzleri	7h1h	ORF 1277	1146564	1147340	R	777	258	30533	ORF 1277		two-component sensor histidine kinase	0.96
Arcobacter	butzleri	7h1h	ORF 1278	1147310	1147759	R	450	149	18042	ORF 1278		two-component sensor histidine kinase	0.97
Arcobacter	butzleri	7h1h	ORF 1279	1147890	1148561	R	672	223	25906	ORF 1279		two-component response regulator	0.98
Arcobacter	butzleri	7h1h	ORF 1280	1148626	1150618	R	1992	663	74568	ORF 1280	ftsK	cell division protein FtsK	0.99
Arcobacter	butzleri	7h1h	ORF 1281							ORF 1281
Arcobacter	butzleri	7h1h	ORF 1282	1150845	1151792	R	948	315	33843	ORF 1282	lpxD	UDP-3-O-[3-hydroxymyristoyl] glucosamine N-acyltransferase	0.98
Arcobacter	butzleri	7h1h	ORF 1283	1151811	1152308	R	498	165	18568	ORF 1283	ilvH	acetolactate synthase 3 regulatory subunit	1
Arcobacter	butzleri	7h1h	ORF 1284	1152308	1153375	R	1068	355	40048	ORF 1284	ilvI	acetolactate synthase 3 catalytic subunit	0.99
Arcobacter	butzleri	7h1h	ORF 1285	1153341	1154006	R	666	221	24048	ORF 1285	ilvI	acetolactate synthase 3 catalytic subunit	0.99
Arcobacter	butzleri	7h1h	ORF 1286	1154167	1154955	F	789	262	29488	ORF 1286		hypothetical protein Abu_1155	0.97
Arcobacter	butzleri	7h1h	ORF 1287	1154952	1155872	R	921	306	34409	ORF 1287		Ppx/GppA phosphatase family protein	0.98
Arcobacter	butzleri	7h1h	ORF 1288	1155880	1156401	R	522	173	19759	ORF 1288	pssA	CDP-diacylglycerol--serine O-phosphatidyltransferase	1
Arcobacter	butzleri	7h1h	ORF 1289	1156599	1156937	R	339	112	12463	ORF 1289	glnB2	nitrogen regulatory protein PII	1
Arcobacter	butzleri	7h1h	ORF 1290	1156957	1158276	R	1320	439	46831	ORF 1290	amtB	ammonium transporter	0.97
Arcobacter	butzleri	7h1h	ORF 1291	1158385	1159485	R	1101	366	40821	ORF 1291	dapE	succinyl-diaminopimelate desuccinylase	0.99
Arcobacter	butzleri	7h1h	ORF 1292	1159573	1162332	F	2760	919	104326	ORF 1292		hypothetical protein Abu_1149	0.97
Arcobacter	butzleri	7h1h	ORF 1293	1162452	1163762	F	1311	436	49322	ORF 1293		putative efflux protein	0.99
Arcobacter	butzleri	7h1h	ORF 1294	1163752	1165953	R	2202	733	83715	ORF 1294	mutS2	recombination and DNA strand exchange inhibitor protein	0.99
Arcobacter	butzleri	7h1h	ORF 1295	1166000	1166578	R	579	192	22206	ORF 1295		TetR family transcriptional regulator	0.98
Arcobacter	butzleri	7h1h	ORF 1296	1166656	1169139	R	2484	827	93704	ORF 1296	bisC	biotin sulfoxide reductase	0.99
Arcobacter	butzleri	7h1h	ORF 1297	1169136	1169729	R	594	197	22671	ORF 1297	torC	cytochrome c-type protein TorC	0.99
Arcobacter	butzleri	7h1h	ORF 1298	1169885	1170331	R	447	148	17753	ORF 1298		hypothetical protein Abu_1141	0.96
Arcobacter	butzleri	7h1h	ORF 1299	1170403	1171881	R	1479	492	56996	ORF 1299		ABC transporter, ATP-binding protein	0.95
Arcobacter	butzleri	7h1h	ORF 1300	1172017	1172301	R	285	94	11613	ORF 1300		hypothetical protein Abu_1138	0.86	div
Arcobacter	butzleri	7h1h	ORF 1301	1172396	1172641	F	246	81	9321	ORF 1301		hypothetical protein Abu_1137	0.92
Arcobacter	butzleri	7h1h	ORF 1302	1172664	1173695	R	1032	343	40242	ORF 1302		hypothetical protein Abu_1132	0.9
Arcobacter	butzleri	7h1h	ORF 1303	1174056	1174670	F	615	204	22605	ORF 1303	ribB	3,4-dihydroxy-2-butanone 4-phosphate synthase	0.98
Arcobacter	butzleri	7h1h	ORF 1304	1174686	1175222	R	537	178	19680	ORF 1304	mog	molybdenum cofactor biosynthesis protein Mog	0.99
Arcobacter	butzleri	7h1h	ORF 1305	1175219	1175737	R	519	172	20467	ORF 1305		hypothetical protein Abu_1129	0.97
Arcobacter	butzleri	7h1h	ORF 1306	1175724	1177196	R	1473	490	55013	ORF 1306	ftsH2	cell division protein FtsH	0.99
Arcobacter	butzleri	7h1h	ORF 1307	1177177	1178445	R	1269	422	48544	ORF 1307		MiaB-like tRNA modifying enzyme	0.99
Arcobacter	butzleri	7h1h	ORF 1308	1178449	1180187	R	1740	579	66769	ORF 1308		hypothetical protein Abu_1126	0.98
Arcobacter	butzleri	7h1h	ORF 1309							ORF 1309
Arcobacter	butzleri	7h1h	ORF 1310	1180189	1181223	R	1035	344	38697	ORF 1310	aroB	3-dehydroquinate synthase	0.98
Arcobacter	butzleri	7h1h	ORF 1311	1181297	1183171	R	1875	624	72277	ORF 1311		EAL/GGDEF/HAMP domain-containing protein	0.99
Arcobacter	butzleri	7h1h	ORF 1312	1183168	1183767	R	600	199	23120	ORF 1312		hypothetical protein Abu_1123	1
Arcobacter	butzleri	7h1h	ORF 1313	1183837	1184430	R	594	197	23011	ORF 1313		two-component response regulator	0.99
Arcobacter	butzleri	7h1h	ORF 1314	1184437	1185906	R	1470	489	56104	ORF 1314		HlyD family secretion protein	0.99
Arcobacter	butzleri	7h1h	ORF 1315	1185899	1187620	R	1722	573	64058	ORF 1315		ABC transporter, transmembrane region	0.99
Arcobacter	butzleri	7h1h	ORF 1316	1187592	1187927	R	336	111	12756	ORF 1316		ABC transporter, transmembrane region	0.99
Arcobacter	butzleri	7h1h	ORF 1317	1188088	1190652	R	2565	854	96235	ORF 1317		hypothetical outer membrane protein	0.99
Arcobacter	butzleri	7h1h	ORF 1318	1190956	1191645	R	690	229	27279	ORF 1318		two-component response regulator	0.97
Arcobacter	butzleri	7h1h	ORF 1319	1191642	1192919	R	1278	425	49174	ORF 1319		two-component sensor histidine kinase	0.97
Arcobacter	butzleri	7h1h	ORF 1320	1193341	1194459	F	1119	372	41841	ORF 1320		putative ATP-dependent RNA helicase RhlE	0.98
Arcobacter	butzleri	7h1h	ORF 1321	1194489	1195004	R	516	171	20456	ORF 1321		hypothetical protein Abu_1113	1
Arcobacter	butzleri	7h1h	ORF 1322	1195062	1195877	F	816	271	30026	ORF 1322		hypothetical protein Abu_1112	0.98
Arcobacter	butzleri	7h1h	ORF 1323	1195905	1196363	R	459	152	16691	ORF 1323		hypothetical protein Abu_1111	0.98
Arcobacter	butzleri	7h1h	ORF 1324	1196501	1196776	R	276	91	10978	ORF 1324		hypothetical protein Abu_1110	0.96
Arcobacter	butzleri	7h1h	ORF 1325	1196770	1197813	R	1044	347	40364	ORF 1325		two-component sensor histidine kinase	0.96
Arcobacter	butzleri	7h1h	ORF 1326	1197914	1198564	R	651	216	25021	ORF 1326		two-component response regulator	1
Arcobacter	butzleri	7h1h	ORF 1327	1198627	1198818	R	192	63	7249	ORF 1327		hypothetical protein Abu_1107	0.95
Arcobacter	butzleri	7h1h	ORF 1328	1198914	1200683	F	1770	589	66693	ORF 1328		ABC transporter, ATP-binding protein	0.98
Arcobacter	butzleri	7h1h	ORF 1329	1200696	1201187	F	492	163	19180	ORF 1329		phosphohistidine phosphatase	0.86	div
Arcobacter	butzleri	7h1h	ORF 1330	1201181	1202143	R	963	320	35746	ORF 1330		putative iron compound ABC transporter, permease protein	0.99
Arcobacter	butzleri	7h1h	ORF 1331	1202140	1202841	R	702	233	27000	ORF 1331		putative iron compound ABC transporter, ATP-binding protein	0.95
Arcobacter	butzleri	7h1h	ORF 1332	1202819	1203649	R	831	276	31524	ORF 1332		putative iron compound ABC transporter, periplasmic substrate-binding protein	0.98
Arcobacter	butzleri	7h1h	ORF 1333	1203651	1205510	R	1860	619	69345	ORF 1333		outer membrane cobalamin receptor protein [Sulfurospirillum deleyianum DSM 6946]	0.41	ins
Arcobacter	butzleri	7h1h	ORF 1334	1205530	1205709	R	180	59	6862	ORF 1334		hypothetical protein Abu_1100	1
Arcobacter	butzleri	7h1h	ORF 1335	1205743	1206453	R	711	236	25787	ORF 1335		hypothetical protein Abu_1099	0.99
Arcobacter	butzleri	7h1h	ORF 1336	1206453	1206956	R	504	167	19178	ORF 1336		hypothetical protein Abu_1098	0.98
Arcobacter	butzleri	7h1h	ORF 1337	1207669	1209246	F	1578	525	58307	ORF 1337	pckA	phosphoenolpyruvate carboxykinase	0.99
Arcobacter	butzleri	7h1h	ORF 1338	1209283	1210314	R	1032	343	38066	ORF 1338	ribAB	bifunctional 3,4-dihydroxy-2-butanone 4-phosphate synthase/GTP cyclohydrolase II protein	0.99
Arcobacter	butzleri	7h1h	ORF 1339	1211250	1212788	R	1539	512	58308	ORF 1339	glyS	glycyl-tRNA synthetase subunit beta	0.98
Arcobacter	butzleri	7h1h	ORF 1340	1212781	1212930	R	150	49	5862	ORF 1340		hypothetical protein Abu_1233	0.94
Arcobacter	butzleri	7h1h	ORF 1341	1212959	1213342	R	384	127	14376	ORF 1341		hypothetical protein Abu_1234	0.96
Arcobacter	butzleri	7h1h	ORF 1342	1213349	1213561	R	213	70	8082	ORF 1342		hypothetical protein Abu_1235	1
Arcobacter	butzleri	7h1h	ORF 1343	1213558	1214143	R	585	194	22392	ORF 1343	gidB	16S rRNA methyltransferase GidB	0.98
Arcobacter	butzleri	7h1h	ORF 1344							ORF 1344
Arcobacter	butzleri	7h1h	ORF 1345	1214143	1214718	R	576	191	21752	ORF 1345	ribA	GTP cyclohydrolase II	1
Arcobacter	butzleri	7h1h	ORF 1346	1214780	1215754	F	975	324	36380	ORF 1346	hemB	delta-aminolevulinic acid dehydratase	0.99
Arcobacter	butzleri	7h1h	ORF 1347	1215763	1216842	F	1080	359	41948	ORF 1347		two-component sensor histidine kinase	0.99
Arcobacter	butzleri	7h1h	ORF 1348	1216839	1217501	F	663	220	25773	ORF 1348		two-component response regulator	0.99
Arcobacter	butzleri	7h1h	ORF 1349	1217758	1217880	F	123	40	4701	ORF 1349		NO MATCH
Arcobacter	butzleri	7h1h	ORF 1350	1217478	1218154	R	678	225	25929	ORF 1350		radical SAM domain-containing protein	0.98
Arcobacter	butzleri	7h1h	ORF 1351							ORF 1351
Arcobacter	butzleri	7h1h	ORF 1352	1218132	1218296	R	165	54	6441	ORF 1352		hypothetical protein Abu_1242	1
Arcobacter	butzleri	7h1h	ORF 1353	1218724	1220388	R	2115	704	82003	ORF 1353	nrdD	anaerobic ribonucleoside triphosphate reductase	0.99
Arcobacter	butzleri	7h1h	ORF 1354	1220602	1221531	F	930	309	35166	ORF 1354	argF	ornithine carbamoyltransferase	0.99
Arcobacter	butzleri	7h1h	ORF 1355	1221532	1222899	F	1368	455	52886	ORF 1355	hemN2	coproporphyrinogen III oxidase	0.99
Arcobacter	butzleri	7h1h	ORF 1356	1222947	1223315	R	369	122	14852	ORF 1356		hypothetical protein Abu_0749	0.37	div
Arcobacter	butzleri	7h1h	ORF 1357	1223335	1223982	R	648	215	25768	ORF 1357		hypothetical protein Abu_0749	0.47	div
Arcobacter	butzleri	7h1h	ORF 1358	1224097	1224309	R	213	70	8330	ORF 1358		hypothetical protein Abu_1247	0.94
Arcobacter	butzleri	7h1h	ORF 1359	1224318	1225262	R	945	314	35836	ORF 1359	lpxK	tetraacyldisaccharide 4'-kinase	0.97
Arcobacter	butzleri	7h1h	ORF 1360	1225269	1226405	R	1137	378	42868	ORF 1360		DegT/DnrJ/EryC1/StrS aminotransferase	0.99
Arcobacter	butzleri	7h1h	ORF 1361	1226402	1227165	R	765	254	28369	ORF 1361	nadE	NH(3)-dependent NAD+ synthetase	1
Arcobacter	butzleri	7h1h	ORF 1362							ORF 1362
Arcobacter	butzleri	7h1h	ORF 1363	1227193	1227636	R	444	147	17071	ORF 1363		hypothetical protein Abu_1252	0.94
Arcobacter	butzleri	7h1h	ORF 1364	1227637	1228251	R	615	204	23773	ORF 1364		DnaJ domain-containing protein	0.99
Arcobacter	butzleri	7h1h	ORF 1365	1228490	1228837	F	348	115	12736	ORF 1365		hypothetical protein Abu_1255	1
Arcobacter	butzleri	7h1h	ORF 1366	1228837	1229577	F	741	246	27636	ORF 1366	tatC	Sec-independent protein secretion pathway component TatC	0.98
Arcobacter	butzleri	7h1h	ORF 1367	1229581	1230603	F	1023	340	38704	ORF 1367	queA	S-adenosylmethionine:tRNA ribosyltransferase-isomerase	0.98
Arcobacter	butzleri	7h1h	ORF 1368	1230614	1231357	F	744	247	28586	ORF 1368	dnaQ4	DNA polymerase III, epsilon subunit	0.97
Arcobacter	butzleri	7h1h	ORF 1369	1231385	1233478	R	2094	697	77078	ORF 1369		TonB-dependent siderophore receptor [Rhodopseudomonas palustris HaA2]	0.41	ins
Arcobacter	butzleri	7h1h	ORF 1370	1233549	1234778	R	1230	409	49822	ORF 1370	comE	competence locus E	0.96
Arcobacter	butzleri	7h1h	ORF 1371	1234810	1235298	F	489	162	17860	ORF 1371		hypothetical protein Abu_1261	0.9
Arcobacter	butzleri	7h1h	ORF 1372	1235346	1237358	R	2013	670	79828	ORF 1372		hypothetical protein Abu_1262	0.96
Arcobacter	butzleri	7h1h	ORF 1373	1237369	1239437	R	2070	689	81652	ORF 1373		hypothetical protein Abu_1263	0.98
Arcobacter	butzleri	7h1h	ORF 1374							ORF 1374
Arcobacter	butzleri	7h1h	ORF 1375	1239586	1240161	R	576	191	22170	ORF 1375		hypothetical protein Abu_1264	0.97
Arcobacter	butzleri	7h1h	ORF 1376	1240233	1241225	F	993	330	38453	ORF 1376		hypothetical protein Abu_1265	0.99
Arcobacter	butzleri	7h1h	ORF 1377	1241324	1242622	F	1299	432	49341	ORF 1377	glpC	anaerobic glycerol-3-phosphate dehydrogenase, subunit C (glpC)	0.99
Arcobacter	butzleri	7h1h	ORF 1378	1242627	1243445	F	819	272	31334	ORF 1378	lgt	prolipoprotein diacylglyceryl transferase	0.99
Arcobacter	butzleri	7h1h	ORF 1379	1243446	1243559	R	114	37	4267	ORF 1379		hypothetical protein Abu_1268	1
Arcobacter	butzleri	7h1h	ORF 1380	1243677	1244369	R	693	230	26751	ORF 1380		two-component response regulator	1
Arcobacter	butzleri	7h1h	ORF 1381	1244441	1247149	R	2709	902	103077	ORF 1381	polA	DNA polymerase I	0.99
Arcobacter	butzleri	7h1h	ORF 1382	1247206	1247937	F	732	243	27238	ORF 1382	kdsB	3-deoxy-manno-octulosonate cytidylyltransferase	0.99
Arcobacter	butzleri	7h1h	ORF 1383	1247941	1249875	F	1935	644	75526	ORF 1383		EAL/GGDEF domain-containing protein	0.98
Arcobacter	butzleri	7h1h	ORF 1384	1249887	1250609	R	723	240	26809	ORF 1384		ABC transporter, ATP-binding protein	1
Arcobacter	butzleri	7h1h	ORF 1385	1250602	1251018	R	417	138	15814	ORF 1385		hypothetical protein Abu_1275	0.97
Arcobacter	butzleri	7h1h	ORF 1386	1251029	1252012	R	984	327	35547	ORF 1386	trpD	anthranilate phosphoribosyltransferase	0.99
Arcobacter	butzleri	7h1h	ORF 1387	1252224	1253102	F	879	292	33840	ORF 1387		hypothetical protein Abu_1277	0.97
Arcobacter	butzleri	7h1h	ORF 1388	1253112	1253360	R	249	82	9532	ORF 1388		S4 domain-containing protein	1
Arcobacter	butzleri	7h1h	ORF 1389	1253442	1254683	F	1242	413	46373	ORF 1389	argG	argininosuccinate synthase	1
Arcobacter	butzleri	7h1h	ORF 1390	1254727	1256163	R	1437	478	54864	ORF 1390	dltA	D-alanine activating enzyme	0.99
Arcobacter	butzleri	7h1h	ORF 1391	1256160	1257296	R	1137	378	44310	ORF 1391	dltB	D-alanyl transfer protein	0.97
Arcobacter	butzleri	7h1h	ORF 1392	1257296	1257436	R	141	46	5475	ORF 1392		hypothetical protein Abu_1282	0.95
Arcobacter	butzleri	7h1h	ORF 1393	1257447	1258574	R	1128	375	44421	ORF 1393	dltD	poly D-alanine transfer protein	0.94
Arcobacter	butzleri	7h1h	ORF 1394	1258574	1258801	R	228	75	8752	ORF 1394	dltC	D-alanyl carrier protein	0.98
Arcobacter	butzleri	7h1h	ORF 1395	1258947	1259447	F	501	166	18079	ORF 1395		hypothetical protein Abu_1285	0.99
Arcobacter	butzleri	7h1h	ORF 1396	1259469	1260119	R	651	216	24388	ORF 1396	ktrA	TRK system potassium uptake protein TrkA, putative	0.99
Arcobacter	butzleri	7h1h	ORF 1397	1260116	1261441	R	1326	441	49149	ORF 1397	ktrB	TRK system potassium uptake protein TrkB, putative	0.98
Arcobacter	butzleri	7h1h	ORF 1398	1261451	1262137	R	687	228	26607	ORF 1398	kdpE	two component system transcriptional regulatory protein	0.99
Arcobacter	butzleri	7h1h	ORF 1399	1262134	1263161	R	1029	342	39447	ORF 1399	kdpD	two-component regulatory protein sensor kinase KdpD	0.99
Arcobacter	butzleri	7h1h	ORF 1400							ORF 1400
Arcobacter	butzleri	7h1h	ORF 1401	1263345	1264268	R	924	307	35706	ORF 1401	dut	deoxyuridinetriphosphatase	1
Arcobacter	butzleri	7h1h	ORF 1402	1264274	1264456	R	183	60	6984	ORF 1402		hypothetical protein Bcoam_20454 [Bacillus coahuilensis m4-4]	0.49
Arcobacter	butzleri	7h1h	ORF 1403	1264463	1265035	R	573	190	21480	ORF 1403	recR	recombination protein RecR	1
Arcobacter	butzleri	7h1h	ORF 1404	1265135	1266253	F	1119	372	41708	ORF 1404	dnaJ	co-chaperone and heat shock protein DnaJ	0.98
Arcobacter	butzleri	7h1h	ORF 1405	1266284	1267501	F	1218	405	44125	ORF 1405	trpB2	tryptophan synthase subunit beta	0.98
Arcobacter	butzleri	7h1h	ORF 1406	1267512	1268102	F	591	196	23405	ORF 1406		hypothetical protein Abu_1296	0.97
Arcobacter	butzleri	7h1h	ORF 1407	1268103	1268768	R	666	221	25587	ORF 1407		hypothetical protein Abu_1297	0.85	div
Arcobacter	butzleri	7h1h	ORF 1408	1268768	1269496	R	729	242	28281	ORF 1408		hypothetical protein Abu_1298	0.98
Arcobacter	butzleri	7h1h	ORF 1409	1269454	1269585	R	132	43	5397	ORF 1409		hypothetical protein Abu_1298	0.96
Arcobacter	butzleri	7h1h	ORF 1410	1269640	1270233	F	594	197	22530	ORF 1410		beta-lactamase-like protein	1
Arcobacter	butzleri	7h1h	ORF 1411	1270233	1271135	F	903	300	35063	ORF 1411		GGDEF domain-containing protein	0.98
Arcobacter	butzleri	7h1h	ORF 1412	1271143	1272111	F	969	322	37213	ORF 1412		GGDEF domain-containing protein	0.98
Arcobacter	butzleri	7h1h	ORF 1413	1272115	1273029	R	915	304	35746	ORF 1413		hypothetical protein Abu_1302	0.97
Arcobacter	butzleri	7h1h	ORF 1414	1273096	1273593	F	498	165	19250	ORF 1414		hypothetical protein Abu_1303	0.98
Arcobacter	butzleri	7h1h	ORF 1415	1273697	1274782	F	1086	361	41551	ORF 1415		cytochrome c biogenesis protein	0.97
Arcobacter	butzleri	7h1h	ORF 1416	1274886	1276445	F	1560	519	58586	ORF 1416		cytochrome c biogenesis protein	0.99
Arcobacter	butzleri	7h1h	ORF 1417	1276484	1277770	F	1287	428	47833	ORF 1417	pepD	aminoacyl-histidine dipeptidase PepD	0.98
Arcobacter	butzleri	7h1h	ORF 1418	1277812	1278069	R	258	85	10225	ORF 1418		hypothetical protein Abu_1306	0.92
Arcobacter	butzleri	7h1h	ORF 1419	1278132	1278704	R	573	190	20558	ORF 1419		methyl-accepting chemotaxis protein	0.98
Arcobacter	butzleri	7h1h	ORF 1420	1278803	1278964	R	162	53	5944	ORF 1420		putative transcriptional regulator [Marinomonas sp. MWYL1]	0.57
Arcobacter	butzleri	7h1h	ORF 1421	1279298	1279573	R	276	91	9311	ORF 1421	hup	DNA-binding protein HU	0.98
Arcobacter	butzleri	7h1h	ORF 1422	1279687	1280265	R	579	192	22440	ORF 1422		hypothetical protein Abu_1321	1
Arcobacter	butzleri	7h1h	ORF 1423	1280325	1281227	F	903	300	34369	ORF 1423	mraW	S-adenosyl-methyltransferase MraW	0.99
Arcobacter	butzleri	7h1h	ORF 1424	1281220	1281498	F	279	92	10917	ORF 1424		hypothetical protein Abu_1319	0.98
Arcobacter	butzleri	7h1h	ORF 1425	1281519	1282796	R	1278	425	49427	ORF 1425		hypothetical protein Abu_1318	0.99
Arcobacter	butzleri	7h1h	ORF 1426	1282883	1283287	F	405	134	15780	ORF 1426		hypothetical protein Abu_1317	0.98
Arcobacter	butzleri	7h1h	ORF 1427	1283309	1283587	R	279	92	9774	ORF 1427		putative cytochrome c	1
Arcobacter	butzleri	7h1h	ORF 1428	1283687	1284631	R	945	314	34009	ORF 1428	mdh	malate dehydrogenase	0.98
Arcobacter	butzleri	7h1h	ORF 1429	1284731	1286923	R	2193	730	79914	ORF 1429	icd	isocitrate dehydrogenase	0.99
Arcobacter	butzleri	7h1h	ORF 1430	1287042	1287947	R	906	301	34452	ORF 1430		4-amino-4-deoxychorismate lyase PabC	0.99
Arcobacter	butzleri	7h1h	ORF 1431	1288237	1291002	F	2766	921	105469	ORF 1431		hypothetical protein Abu_1312	0.98
Arcobacter	butzleri	7h1h	ORF 1432	1291018	1292223	R	1206	401	44442	ORF 1432		hypothetical protein Abu_1311	0.99
Arcobacter	butzleri	7h1h	ORF 1433	1292225	1294843	R	2619	872	99079	ORF 1433	secA	preprotein translocase subunit SecA	0.99
Arcobacter	butzleri	7h1h	ORF 1434	1294899	1295429	F	531	176	20400	ORF 1434	lolA	outer membrane lipoprotein carrier protein LolA	0.98
Arcobacter	butzleri	7h1h	ORF 1435	1295904	1297850	F	1947	648	72936	ORF 1435		methyl-accepting chemotaxis protein	0.95
Arcobacter	butzleri	7h1h	ORF 1436	1298350	1298655	R	306	101	12096	ORF 1436		NO MATCH		ins
Arcobacter	butzleri	7h1h	ORF 1437	1298659	1299876	R	1218	405	47789	ORF 1437		conserved hypothetical protein [Helicobacter winghamensis ATCC BAA-430]	0.44	ins
Arcobacter	butzleri	7h1h	ORF 1438	1299938	1300222	R	285	94	10991	ORF 1438		hypothetical protein SADFL11_2127 [Labrenzia alexandrii DFL-11]	0.39	ins
Arcobacter	butzleri	7h1h	ORF 1439	1300231	1300743	R	513	170	20032	ORF 1439		cpp18 [Campylobacter coli]	0.34	ins
Arcobacter	butzleri	7h1h	ORF 1440	1300862	1301791	R	930	309	33714	ORF 1440		TrbL/VirB6 plasmid conjugal transfer protein [Campylobacter coli RM2228]	0.33	ins
Arcobacter	butzleri	7h1h	ORF 1441	1302058	1302282	R	225	74	8623	ORF 1441		Drug resistance transporter, EmrB/QacA [Bacillus cereus AH1273]	0.41	ins
Arcobacter	butzleri	7h1h	ORF 1442	1302283	1303038	R	756	251	28509	ORF 1442		cmgb5 [Campylobacter coli]	0.39	ins
Arcobacter	butzleri	7h1h	ORF 1443	1303031	1303279	R	249	82	9520	ORF 1443		PREDICTED: similar to centromere protein E [Monodelphis domestica]	0.43	ins
Arcobacter	butzleri	7h1h	ORF 1444	1303272	1303553	R	282	93	10730	ORF 1444		predicted protein [Populus trichocarpa]	0.27	ins
Arcobacter	butzleri	7h1h	ORF 1445	1303715	1304314	R	600	199	23221	ORF 1445		PaaX family protein [Escherichia coli 53638]	0.31	ins
Arcobacter	butzleri	7h1h	ORF 1446	1304324	1304563	R	240	79	8908	ORF 1446		hypothetical protein Abu_1349	0.28	div
Arcobacter	butzleri	7h1h	ORF 1447	1304782	1305516	F	735	244	29157	ORF 1447		hypothetical protein Abu_1352	0.46	div
Arcobacter	butzleri	7h1h	ORF 1448	1305851	1308040	F	2190	729	85264	ORF 1448		Histidine Kinase [Dokdonia donghaensis MED134]	0.63	ins
Arcobacter	butzleri	7h1h	ORF 1449	1308044	1309333	F	1290	429	49654	ORF 1449		hypothetical protein MED134_01585 [Dokdonia donghaensis MED134]	0.52	ins
Arcobacter	butzleri	7h1h	ORF 1450	1309343	1311334	R	1992	663	78307	ORF 1450		ATPase [Campylobacterales bacterium GD 1]	0.41	ins
Arcobacter	butzleri	7h1h	ORF 1451	1311324	1312496	R	1173	390	46959	ORF 1451		McrBC catalytic subunit McrC, putative	0.57	div
Arcobacter	butzleri	7h1h	ORF 1452	1312522	1314129	R	1608	535	62494	ORF 1452		C-5 cytosine-specific DNA methylase [delta proteobacterium MLMS-1]	0.47	ins
Arcobacter	butzleri	7h1h	ORF 1453	1314163	1314285	R	123	40	4733	ORF 1453		phage integrase family site specific recombinase [Nitratiruptor sp. SB155-2]	0.72	ins
Arcobacter	butzleri	7h1h	ORF 1454	1314564	1314815	F	252	83	9268	ORF 1454		putative stability protein StbD [Campylobacter rectus RM3267]	0.67	ins
Arcobacter	butzleri	7h1h	ORF 1455	1314805	1315089	F	285	94	11216	ORF 1455		putative stability protein StbE [Campylobacter rectus RM3267]	0.7	ins
Arcobacter	butzleri	7h1h	ORF 1456	1315283	1316866	R	1584	527	62478	ORF 1456		hypothetical protein AZC_0212 [Azorhizobium caulinodans ORS 571]	0.27	ins
Arcobacter	butzleri	7h1h	ORF 1457	1317021	1318109	R	1089	362	42128	ORF 1457		phage integrase family site specific recombinase [Sulfurovum sp. NBC37-1]	0.48	ins
Arcobacter	butzleri	7h1h	ORF 1458	1318552	1321653	F	3102	1033	123266	ORF 1458		LuxR family transcriptional regulator [Mycobacterium kansasii ATCC 12478]	0.23	ins
Arcobacter	butzleri	7h1h	ORF 1459	1321675	1321962	R	288	95	10626	ORF 1459		Cro repressor family protein [Nitrosomonas europaea ATCC 19718]	0.59	ins
Arcobacter	butzleri	7h1h	ORF 1460	1321955	1322254	R	300	99	11416	ORF 1460		hypothetical protein CJA_3432 [Cellvibrio japonicus Ueda107]	0.52	ins
Arcobacter	butzleri	7h1h	ORF 1461	1322492	1322899	R	408	135	15408	ORF 1461		hypothetical protein Abu_1353	0.99
Arcobacter	butzleri	7h1h	ORF 1462	1323060	1325279	F	2220	739	83712	ORF 1462	norB	nitric oxide reductase, cytochrome b subunit	0.99
Arcobacter	butzleri	7h1h	ORF 1463	1325311	1325880	R	570	189	21654	ORF 1463		hypothetical protein Abu_1355	0.96
Arcobacter	butzleri	7h1h	ORF 1464	1325877	1327046	R	1170	389	44605	ORF 1464		D-amino acid oxidase domain-containing protein	0.97
Arcobacter	butzleri	7h1h	ORF 1465	1327043	1327357	R	315	104	12441	ORF 1465		hypothetical protein Abu_1357	0.98
Arcobacter	butzleri	7h1h	ORF 1466	1327471	1327839	F	369	122	14043	ORF 1466		response regulator receiver domain-containing protein	0.96
Arcobacter	butzleri	7h1h	ORF 1467	1327839	1328456	F	618	205	23125	ORF 1467		inhibitor of MCP methylation, CheC	0.99
Arcobacter	butzleri	7h1h	ORF 1468	1328555	1329948	F	1395	464	53518	ORF 1468		two-component sensor histidine kinase	0.96
Arcobacter	butzleri	7h1h	ORF 1469							ORF 1469
Arcobacter	butzleri	7h1h	ORF 1470	1330025	1330894	F	870	289	32155	ORF 1470	cbpA	curved DNA-binding protein CbpA	0.98
Arcobacter	butzleri	7h1h	ORF 1471	1330906	1331286	F	381	126	14513	ORF 1471		MerR family transcriptional regulator	1
Arcobacter	butzleri	7h1h	ORF 1472	1331615	1332352	F	738	245	27855	ORF 1472		HlyD family secretion protein	0.97
Arcobacter	butzleri	7h1h	ORF 1473	1332339	1333934	F	1596	531	59817	ORF 1473		ABC transporter, ATP-binding protein	0.99
Arcobacter	butzleri	7h1h	ORF 1474	1334039	1334788	F	750	249	28281	ORF 1474		ABC transporter, permease protein	0.99
Arcobacter	butzleri	7h1h	ORF 1475	1334878	1335126	F	249	82	9316	ORF 1475		ABC transporter, permease protein	0.98
Arcobacter	butzleri	7h1h	ORF 1476	1335126	1336217	F	1092	363	41059	ORF 1476		ABC transporter, permease protein	0.99
Arcobacter	butzleri	7h1h	ORF 1477	1336218	1337297	R	1080	359	40812	ORF 1477		hypothetical protein Abu_1367	0.99
Arcobacter	butzleri	7h1h	ORF 1478	1337465	1338679	R	1215	404	44131	ORF 1478	brnQ	branched-chain amino acid transport system II carrier protein	0.98
Arcobacter	butzleri	7h1h	ORF 1479	1338730	1339587	R	858	285	32783	ORF 1479		hypothetical protein Abu_1369	0.98
Arcobacter	butzleri	7h1h	ORF 1480	1339806	1340888	F	1083	360	42271	ORF 1480		phage integrase [Nautilia profundicola AmH]	0.41	ins
Arcobacter	butzleri	7h1h	ORF 1481	1341566	1342456	R	891	296	35031	ORF 1481		unknown [Medicago truncatula]	0.24	ins
Arcobacter	butzleri	7h1h	ORF 1482	1342471	1343736	R	1266	421	50416	ORF 1482		ATP/GTP-binding protein [Pseudomonas fluorescens Pf-5]	0.26	ins
Arcobacter	butzleri	7h1h	ORF 1483	1343738	1343851	R	114	37	4291	ORF 1483		NO MATCH		ins
Arcobacter	butzleri	7h1h	ORF 1484	1344016	1344210	R	195	64	7091	ORF 1484		NO MATCH		ins
Arcobacter	butzleri	7h1h	ORF 1485	1344323	1345936	R	1614	537	63059	ORF 1485		Chromosome segregation ATPase [Planctomyces maris DSM 8797]	0.35	ins
Arcobacter	butzleri	7h1h	ORF 1486	1345920	1346144	R	225	74	8703	ORF 1486		predicted protein [Enterococcus faecalis ATCC 4200]	0.47	ins
Arcobacter	butzleri	7h1h	ORF 1487	1346131	1346901	R	771	256	30736	ORF 1487		hypothetical protein PM8797T_04220 [Planctomyces maris DSM 8797]	0.38	ins
Arcobacter	butzleri	7h1h	ORF 1488	1347157	1350264	R	3108	1035	112587	ORF 1488		hypothetical protein Suden_0805 [Sulfurimonas denitrificans DSM 1251]	0.31	ins
Arcobacter	butzleri	7h1h	ORF 1489	1350267	1350431	R	165	54	6359	ORF 1489		hypothetical protein NECHADRAFT_48180 [Nectria haematococca mpVI 77-13-4]	0.37	ins
Arcobacter	butzleri	7h1h	ORF 1490	1350428	1350580	R	153	50	6149	ORF 1490		NO MATCH		ins
Arcobacter	butzleri	7h1h	ORF 1491	1350580	1350987	R	408	135	15450	ORF 1491		predicted protein [Laccaria bicolor S238N-H82]	0.28	ins
Arcobacter	butzleri	7h1h	ORF 1492	1351237	1351614	R	378	125	14556	ORF 1492		PREDICTED: similar to dedicator of cytokinesis 9 [Canis lupus familiaris]	0.32	ins
Arcobacter	butzleri	7h1h	ORF 1493	1351626	1351874	R	249	82	10065	ORF 1493		predicted protein [Trichoplax adhaerens]	0.31	ins
Arcobacter	butzleri	7h1h	ORF 1494	1351930	1352058	R	129	42	5039	ORF 1494		NO MATCH		ins
Arcobacter	butzleri	7h1h	ORF 1495	1352154	1352711	R	558	185	21909	ORF 1495		NO MATCH		ins
Arcobacter	butzleri	7h1h	ORF 1496	1352759	1353025	R	267	88	10414	ORF 1496		homoserine O-succinyltransferase [Escherichia fergusonii ATCC 35469]	0.29	ins
Arcobacter	butzleri	7h1h	ORF 1497	1353025	1353450	R	426	141	16369	ORF 1497		ATP-dependent protease LA-like protein, putative [Shewanella piezotolerans WP3]	0.28	ins
Arcobacter	butzleri	7h1h	ORF 1498	1353453	1353725	R	273	90	10033	ORF 1498		hypothetical protein NIS_1690 [Nitratiruptor sp. SB155-2]	0.4	ins
Arcobacter	butzleri	7h1h	ORF 1499	1354171	1354386	F	216	71	8409	ORF 1499		conserved domain protein [Campylobacter rectus RM3267]	0.62	ins
Arcobacter	butzleri	7h1h	ORF 1500	1354395	1354664	R	270	89	10063	ORF 1500		hypothetical protein P3TCK_07459 [Photobacterium profundum 3TCK]	0.45	ins
Arcobacter	butzleri	7h1h	ORF 1501	1355252	1355695	R	444	147	16858	ORF 1501		hypothetical protein Abu_1371	0.98
Arcobacter	butzleri	7h1h	ORF 1502	1355695	1358940	R	3246	1081	118508	ORF 1502	carB	carbamoyl phosphate synthase large subunit	1
Arcobacter	butzleri	7h1h	ORF 1503	1359055	1359873	F	819	272	31169	ORF 1503		polysaccharide deacetylase	0.96
Arcobacter	butzleri	7h1h	ORF 1504	1359888	1361183	R	1296	431	47989	ORF 1504	nhaA1	sodium:hydrogen antiporter	0.99
Arcobacter	butzleri	7h1h	ORF 1505	1361206	1361403	R	198	65	7474	ORF 1505		hypothetical protein Abu_1375	0.98
Arcobacter	butzleri	7h1h	ORF 1506	1361400	1362509	R	1110	369	42072	ORF 1506	metX	homoserine O-acetyltransferase	0.99
Arcobacter	butzleri	7h1h	ORF 1507	1362686	1362949	F	264	87	10085	ORF 1507		hypothetical protein Abu_1378	0.98
Arcobacter	butzleri	7h1h	ORF 1508	1362981	1364114	R	1134	377	40297	ORF 1508	ftsZ	cell division protein FtsZ	1
Arcobacter	butzleri	7h1h	ORF 1509	1364114	1365505	R	1392	463	50604	ORF 1509	ftsA	cell division protein FtsA	0.99
Arcobacter	butzleri	7h1h	ORF 1510	1365510	1366967	R	1458	485	56181	ORF 1510		hypothetical protein Abu_1381	0.99
Arcobacter	butzleri	7h1h	ORF 1511	1367031	1369115	R	2085	694	79579	ORF 1511	recD	exodeoxyribonuclease V, alpha subunit	1
Arcobacter	butzleri	7h1h	ORF 1512	1369357	1369722	R	366	121	14752	ORF 1512		hypothetical protein Abu_1383	1
Arcobacter	butzleri	7h1h	ORF 1513	1369719	1370069	R	351	116	13498	ORF 1513		arsenate reductase	0.96
Arcobacter	butzleri	7h1h	ORF 1514	1370167	1371858	F	1692	563	63262	ORF 1514		hypothetical protein Abu_1388	0.98
Arcobacter	butzleri	7h1h	ORF 1515	1371861	1372145	F	285	94	10660	ORF 1515		FlhB domain-containing protein	0.98
Arcobacter	butzleri	7h1h	ORF 1516	1372156	1373892	R	1737	578	65463	ORF 1516		ABC transporter, ATP-binding protein	1
Arcobacter	butzleri	7h1h	ORF 1517	1374020	1375207	R	1188	395	42216	ORF 1517	dapD	2,3,4,5-tetrahydropyridine-2-carboxylate N-succinyltransferase DapD	1
Arcobacter	butzleri	7h1h	ORF 1518	1375309	1377311	R	2004	667	76219	ORF 1518		HAD-superfamily hydrolase	0.97
Arcobacter	butzleri	7h1h	ORF 1519							ORF 1519
Arcobacter	butzleri	7h1h	ORF 1520	1377616	1377984	F	369	122	13759	ORF 1520		hypothetical protein Abu_1394	0.97
Arcobacter	butzleri	7h1h	ORF 1521	1378035	1378298	R	264	87	9780	ORF 1521	priA	primosome assembly protein PriA	0.97
Arcobacter	butzleri	7h1h	ORF 1522	1378315	1379589	R	1275	424	47218	ORF 1522		methyl-accepting chemotaxis protein	0.91
Arcobacter	butzleri	7h1h	ORF 1523	1379676	1380317	R	642	213	25882	ORF 1523		hypothetical protein Abu_1409	0.97
Arcobacter	butzleri	7h1h	ORF 1524	1380429	1381247	F	819	272	30586	ORF 1524	hypB	hydrogenase expression/formation protein HypB	0.95
Arcobacter	butzleri	7h1h	ORF 1525	1381373	1381654	F	282	93	10543	ORF 1525	hypC	hydrogenase expression/formation protein HypC	0.98
Arcobacter	butzleri	7h1h	ORF 1526	1381668	1382792	F	1125	374	42245	ORF 1526	hypD	hydrogenase expression/formation protein HypD	0.98
Arcobacter	butzleri	7h1h	ORF 1527	1382815	1383663	F	849	282	30675	ORF 1527		3-hydroxyisobutyrate dehydrogenase family protein	0.98
Arcobacter	butzleri	7h1h	ORF 1528	1383673	1384029	F	357	118	13895	ORF 1528		hypothetical protein Abu_1402	1
Arcobacter	butzleri	7h1h	ORF 1529	1384030	1385028	F	999	332	35946	ORF 1529	hypE	hydrogenase expression/formation protein HypE	0.97
Arcobacter	butzleri	7h1h	ORF 1530	1385030	1385371	F	342	113	12813	ORF 1530	hypA	hydrogenase expression/formation protein HypA	1
Arcobacter	butzleri	7h1h	ORF 1531	1385445	1385858	F	414	137	16131	ORF 1531		hypothetical protein Abu_1399	1
Arcobacter	butzleri	7h1h	ORF 1532	1385908	1386102	F	195	64	7719	ORF 1532		hypothetical protein Abu_1398	1
Arcobacter	butzleri	7h1h	ORF 1533	1386099	1386311	F	213	70	8271	ORF 1533		hypothetical protein Abu_1397	0.98
Arcobacter	butzleri	7h1h	ORF 1534	1386346	1386741	F	396	131	14701	ORF 1534		hypothetical protein Abu_1396	0.97
Arcobacter	butzleri	7h1h	ORF 1535	1386741	1388270	F	1530	509	57907	ORF 1535	priA	primosome assembly protein PriA	0.99
Arcobacter	butzleri	7h1h	ORF 1536	1388346	1388918	F	573	190	20411	ORF 1536		methyl-accepting chemotaxis protein	0.98
Arcobacter	butzleri	7h1h	ORF 1537	1388936	1389778	R	843	280	30837	ORF 1537		hypothetical protein Abu_1411	0.98
Arcobacter	butzleri	7h1h	ORF 1538	1389788	1390582	R	795	264	31268	ORF 1538		conserved hypothetical protein [Acidaminococcus sp. D21]	0.31	ins
Arcobacter	butzleri	7h1h	ORF 1539	1390566	1391816	R	1251	416	45748	ORF 1539		HI0933-like protein	0.95
Arcobacter	butzleri	7h1h	ORF 1540	1391877	1392203	R	327	108	11961	ORF 1540		small multidrug resistance protein [Pelodictyon phaeoclathratiforme BU-1]	0.45	ins
Arcobacter	butzleri	7h1h	ORF 1541	1392185	1392586	R	402	133	15123	ORF 1541		allophanate hydrolase [Wolinella succinogenes DSM 1740]	0.53	ins
Arcobacter	butzleri	7h1h	ORF 1542	1392588	1393916	R	1329	442	49178	ORF 1542		allophanate hydrolase [Thioalkalivibrio sp. HL-EbGR7]	0.52	ins
Arcobacter	butzleri	7h1h	ORF 1543	1393913	1397509	R	3597	1198	135146	ORF 1543		urea carboxylase [Thioalkalivibrio sp. HL-EbGR7]	0.53	ins
Arcobacter	butzleri	7h1h	ORF 1544	1397610	1398230	R	621	206	23006	ORF 1544		hypothetical protein WS1114 [Wolinella succinogenes DSM 1740]	0.75	ins
Arcobacter	butzleri	7h1h	ORF 1545	1398241	1398963	R	723	240	27202	ORF 1545		hypothetical protein WS1113 [Wolinella succinogenes DSM 1740]	0.56	ins
Arcobacter	butzleri	7h1h	ORF 1546	1398960	1399697	R	738	245	27665	ORF 1546		ABC transporter ATP-binding protein [Wolinella succinogenes DSM 1740]	0.61	ins
Arcobacter	butzleri	7h1h	ORF 1547	1399700	1400512	R	813	270	30315	ORF 1547		ABC transporter, permease protein, putative [Alcanivorax sp. DG881]	0.65	ins
Arcobacter	butzleri	7h1h	ORF 1548	1400528	1401604	R	1077	358	39268	ORF 1548		ABC transporter, periplasmic substrate-binding protein [Saccharophagus degradans 2-40]	0.63	ins
Arcobacter	butzleri	7h1h	ORF 1549	1401905	1403010	F	1107	368	40462	ORF 1549		hypothetical protein Abu_1413	0.98
Arcobacter	butzleri	7h1h	ORF 1550							ORF 1550
Arcobacter	butzleri	7h1h	ORF 1551	1403158	1403862	R	705	234	27289	ORF 1551		hypothetical protein Abu_1416	0.99
Arcobacter	butzleri	7h1h	ORF 1552	1403999	1404301	F	303	100	11615	ORF 1552		hypothetical protein Abu_1417	0.98
Arcobacter	butzleri	7h1h	ORF 1553	1404330	1406237	R	1908	635	72707	ORF 1553		hypothetical protein Abu_1418	0.98
Arcobacter	butzleri	7h1h	ORF 1554	1406324	1407790	R	1467	488	54986	ORF 1554	thiI	thiamine biosynthesis protein ThiI	0.99
Arcobacter	butzleri	7h1h	ORF 1555	1407878	1408135	F	258	85	10112	ORF 1555		hypothetical protein Abu_1420	1
Arcobacter	butzleri	7h1h	ORF 1556	1408145	1408627	R	483	160	18525	ORF 1556		hypothetical protein Abu_1421	0.98
Arcobacter	butzleri	7h1h	ORF 1557	1408652	1409911	R	1260	419	46594	ORF 1557		hypothetical protein Abu_1422	0.99
Arcobacter	butzleri	7h1h	ORF 1558	1410301	1412094	R	1794	597	68179	ORF 1558	hypF	transcriptional regulatory protein HypF	0.97
Arcobacter	butzleri	7h1h	ORF 1559	1412580	1414199	R	1620	539	62967	ORF 1559		hypothetical protein Abu_1424	0.97
Arcobacter	butzleri	7h1h	ORF 1560	1414183	1414743	R	561	186	21024	ORF 1560	hydD	Ni/Fe hydrogenase, expression/formation protein	0.99
Arcobacter	butzleri	7h1h	ORF 1561	1414743	1415408	R	666	221	26065	ORF 1561	hydC	Ni/Fe hydrogenase, cytochrome b subunit	1
Arcobacter	butzleri	7h1h	ORF 1562	1415430	1416539	R	1110	369	41188	ORF 1562	hydB	Ni/Fe-hydrogenase, large subunit	0.98
Arcobacter	butzleri	7h1h	ORF 1563	1416698	1417159	R	462	153	17377	ORF 1563	hydB	Ni/Fe-hydrogenase, large subunit	1
Arcobacter	butzleri	7h1h	ORF 1564	1417149	1418327	R	1179	392	42715	ORF 1564	hydA	Ni/Fe-hydrogenase, small subunit	0.99
Arcobacter	butzleri	7h1h	ORF 1565	1418648	1420180	R	1533	510	58860	ORF 1565		hypothetical protein Abu_1431	0.98
Arcobacter	butzleri	7h1h	ORF 1566	1420164	1420721	R	558	185	21019	ORF 1566	hyaD	Ni/Fe hydrogenase, expression/formation protein	0.99
Arcobacter	butzleri	7h1h	ORF 1567	1420835	1421524	R	690	229	27103	ORF 1567	hyaC	Ni/Fe hydrogenase, cytochrome b subunit	0.95
Arcobacter	butzleri	7h1h	ORF 1568	1421544	1423286	R	1743	580	64502	ORF 1568	hyaB	Ni/Fe-hydrogenase, large subunit	0.99
Arcobacter	butzleri	7h1h	ORF 1569	1423286	1424521	R	1236	411	44784	ORF 1569	hyaA	Ni/Fe-hydrogenase, small subunit	0.99
Arcobacter	butzleri	7h1h	ORF 1570	1424755	1426104	R	1350	449	50871	ORF 1570	hupL	Ni/Fe-dependent hydrogenase, large subunit	0.98
Arcobacter	butzleri	7h1h	ORF 1571	1426107	1427000	R	894	297	33664	ORF 1571	hupS	Ni/Fe-dependent hydrogenase, small subunit	0.98
Arcobacter	butzleri	7h1h	ORF 1572	1426990	1427475	R	486	161	18614	ORF 1572		TetR family transcriptional regulator	1
Arcobacter	butzleri	7h1h	ORF 1573	1427692	1430268	R	2577	858	92120	ORF 1573	acnB	bifunctional aconitate hydratase 2/2-methylisocitrate dehydratase	0.99
Arcobacter	butzleri	7h1h	ORF 1574	1430527	1430967	F	441	146	16675	ORF 1574		thioesterase/acetyltransferase, putative	0.98
Arcobacter	butzleri	7h1h	ORF 1575	1430957	1431952	R	996	331	38687	ORF 1575		GGDEF/PAS domain-containing protein	0.99
Arcobacter	butzleri	7h1h	ORF 1576	1432172	1432882	R	711	236	26423	ORF 1576		hypothetical protein Abu_1442	1
Arcobacter	butzleri	7h1h	ORF 1577	1433017	1433760	F	744	247	28315	ORF 1577		VacJ-like lipoprotein	0.97
Arcobacter	butzleri	7h1h	ORF 1578	1433764	1434324	F	561	186	21788	ORF 1578		putative periplasmic protein	0.98
Arcobacter	butzleri	7h1h	ORF 1579	1434355	1436840	F	2487	828	94697	ORF 1579		hypothetical protein Abu_1445	0.98
Arcobacter	butzleri	7h1h	ORF 1580							ORF 1580
Arcobacter	butzleri	7h1h	ORF 1581	1436840	1437403	F	564	187	21108	ORF 1581		lysine decarboxylase-like protein	0.98
Arcobacter	butzleri	7h1h	ORF 1582	1437646	1438218	F	573	190	21964	ORF 1582		HAD-superfamily hydrolase	0.98
Arcobacter	butzleri	7h1h	ORF 1583	1438215	1438781	R	567	188	21617	ORF 1583		putative lipoprotein thiredoxin	0.99
Arcobacter	butzleri	7h1h	ORF 1584	1438794	1439441	R	648	215	24811	ORF 1584	dsbA	DSBA-like thioredoxin domain-containing protein	0.99
Arcobacter	butzleri	7h1h	ORF 1585	1439431	1439724	R	294	97	11080	ORF 1585	dsbB	DsbB family disulfide bond formation protein	1
Arcobacter	butzleri	7h1h	ORF 1586	1439957	1442455	F	2499	832	95103	ORF 1586		glycosyltransferase	0.99
Arcobacter	butzleri	7h1h	ORF 1587	1442556	1443029	F	474	157	18775	ORF 1587		ECF subfamily RNA polymerase sigma factor	1
Arcobacter	butzleri	7h1h	ORF 1588	1443029	1443868	F	840	279	32211	ORF 1588		sigma factor regulatory protein FecR/PupR family	0.97
Arcobacter	butzleri	7h1h	ORF 1589	1443967	1446300	F	2334	777	86799	ORF 1589		outer membrane receptor for Fe(III)-coprogen [Wolinella succinogenes DSM 1740]	0.57	ins
Arcobacter	butzleri	7h1h	ORF 1590	1446470	1447908	F	1440	479	55930	ORF 1590		GGDEF domain-containing protein	0.95
Arcobacter	butzleri	7h1h	ORF 1591							ORF 1591
Arcobacter	butzleri	7h1h	ORF 1592	1447920	1448804	F	885	294	33545	ORF 1592		hypothetical protein Abu_1456	0.98
Arcobacter	butzleri	7h1h	ORF 1593	1448824	1450659	R	1836	611	68135	ORF 1593	betT	high-affinity choline transport	0.98
Arcobacter	butzleri	7h1h	ORF 1594	1450943	1452559	R	1617	538	60218	ORF 1594	kefB	glutathione-regulated potassium-efflux system protein KefB	0.99
Arcobacter	butzleri	7h1h	ORF 1595	1452677	1452982	F	306	101	11887	ORF 1595		VacJ-like lipoprotein	0.99
Arcobacter	butzleri	7h1h	ORF 1596	1453117	1453944	F	828	275	31504	ORF 1596	ada	O6-methylguanine-DNA methyltransferase	1
Arcobacter	butzleri	7h1h	ORF 1597	1453945	1454658	F	714	237	27839	ORF 1597		endonuclease III	0.99
Arcobacter	butzleri	7h1h	ORF 1598	1454638	1455116	R	480	159	18431	ORF 1598		ribonuclease H-like protein	0.94
Arcobacter	butzleri	7h1h	ORF 1599							ORF 1599
Arcobacter	butzleri	7h1h	ORF 1600	1455158	1455630	R	474	157	17933	ORF 1600		pyridoxamine 5'-phosphate oxidase-related, FMN-binding	0.98
Arcobacter	butzleri	7h1h	ORF 1601							ORF 1601
Arcobacter	butzleri	7h1h	ORF 1602	1455703	1456872	R	1170	389	43910	ORF 1602	argD2	acetylornithine aminotransferase	0.98
Arcobacter	butzleri	7h1h	ORF 1603	1456885	1457586	R	702	233	26350	ORF 1603		hypothetical protein Abu_1469	0.98
Arcobacter	butzleri	7h1h	ORF 1604	1457667	1458542	R	876	291	32697	ORF 1604	lipA	lipoyl synthase	1
Arcobacter	butzleri	7h1h	ORF 1605	1458554	1459258	R	705	234	26541	ORF 1605		biotin/lipoate A/B protein ligase family protein	0.98
Arcobacter	butzleri	7h1h	ORF 1606	1459415	1462087	F	2673	890	100824	ORF 1606	aceE	pyruvate dehydrogenase subunit E1	0.99
Arcobacter	butzleri	7h1h	ORF 1607	1462098	1463753	F	1656	551	59711	ORF 1607	aceF	dihydrolipoamide acetyltransferase	0.99
Arcobacter	butzleri	7h1h	ORF 1608	1463763	1465196	F	1434	477	51438	ORF 1608	lpdA	dihydrolipoamide dehydrogenase	0.98
Arcobacter	butzleri	7h1h	ORF 1609	1465298	1465540	F	243	80	9319	ORF 1609		glutamine amidotransferase, class I	0.98
Arcobacter	butzleri	7h1h	ORF 1610	1465564	1465686	F	123	40	4710	ORF 1610		glutamine amidotransferase, class I	0.67	div
Arcobacter	butzleri	7h1h	ORF 1611	1465637	1465963	F	327	108	12588	ORF 1611		glutamine amidotransferase, class I	0.92
Arcobacter	butzleri	7h1h	ORF 1612	1466058	1468397	R	2340	779	86786	ORF 1612		TonB-dependent receptor protein	0.97
Arcobacter	butzleri	7h1h	ORF 1613	1468667	1469515	R	849	282	33464	ORF 1613		aldose 1-epimerase family protein, LacX	0.95
Arcobacter	butzleri	7h1h	ORF 1614	1469512	1470273	R	762	253	29456	ORF 1614		beta-lactamase, putative	0.98
Arcobacter	butzleri	7h1h	ORF 1615	1470275	1470406	R	132	43	5295	ORF 1615		NO MATCH		ins
Arcobacter	butzleri	7h1h	ORF 1616	1470324	1471631	R	1308	435	48028	ORF 1616	rhlE	ATP-dependent RNA helicase RhlE	0.97
Arcobacter	butzleri	7h1h	ORF 1617	1471894	1473837	F	1944	647	76373	ORF 1617		hypothetical protein SUN_2264 [Sulfurovum sp. NBC37-1]	0.44	ins
Arcobacter	butzleri	7h1h	ORF 1618	1473830	1474261	F	432	143	17646	ORF 1618		falcilysin [Plasmodium vivax SaI-1]	0.35	ins
Arcobacter	butzleri	7h1h	ORF 1619	1474474	1474824	F	351	116	13821	ORF 1619		hypothetical protein SUN_2263 [Sulfurovum sp. NBC37-1]	0.43	ins
Arcobacter	butzleri	7h1h	ORF 1620	1474834	1476057	R	1224	407	46507	ORF 1620		hypothetical protein SUN_1608 [Sulfurovum sp. NBC37-1]	0.57	ins
Arcobacter	butzleri	7h1h	ORF 1621	1476054	1476362	R	309	102	11534	ORF 1621		putative transcriptional regulator	0.95
Arcobacter	butzleri	7h1h	ORF 1622	1476511	1478136	F	1626	541	62727	ORF 1622		hypothetical protein Abu_1484	0.98
Arcobacter	butzleri	7h1h	ORF 1623	1478171	1478548	F	378	125	13972	ORF 1623		hypothetical protein Abu_1485	0.99
Arcobacter	butzleri	7h1h	ORF 1624	1478551	1479024	F	474	157	18013	ORF 1624		hypothetical protein Abu_1486	0.99
Arcobacter	butzleri	7h1h	ORF 1625	1479050	1481287	R	2238	745	82296	ORF 1625		methyl-accepting chemotaxis protein	0.98
Arcobacter	butzleri	7h1h	ORF 1626	1481442	1482248	F	807	268	30579	ORF 1626	rnhA	ribonuclease HI	0.99
Arcobacter	butzleri	7h1h	ORF 1627	1482300	1483268	F	969	322	36559	ORF 1627		HMGL family protein	1
Arcobacter	butzleri	7h1h	ORF 1628	1483296	1483598	R	303	100	11578	ORF 1628		hypothetical protein Abu_1490	0.98
Arcobacter	butzleri	7h1h	ORF 1629	1483611	1484456	R	846	281	34794	ORF 1629		Cationic amino acid transporter, putative [Pediculus humanus corporis]	0.26	ins
Arcobacter	butzleri	7h1h	ORF 1630	1484497	1484907	R	411	136	15420	ORF 1630		hypothetical protein Abu_1491	0.99
Arcobacter	butzleri	7h1h	ORF 1631	1485033	1486247	R	1215	404	46765	ORF 1631	dinP	DNA polymerase IV	0.99
Arcobacter	butzleri	7h1h	ORF 1632	1486373	1487608	R	1236	411	44997	ORF 1632	moeA1	molybdenum cofactor biosynthesis protein A	0.97
Arcobacter	butzleri	7h1h	ORF 1633	1487618	1488602	R	984	327	37755	ORF 1633		cysteine desulfurase	0.96
Arcobacter	butzleri	7h1h	ORF 1634							ORF 1634
Arcobacter	butzleri	7h1h	ORF 1635	1488595	1489251	R	657	218	24153	ORF 1635	fdhD	formate dehydrogenase accessory protein	0.99
Arcobacter	butzleri	7h1h	ORF 1636	1489424	1489558	R	135	44	4677	ORF 1636	fdhC	putative FdhC protein	0.92
Arcobacter	butzleri	7h1h	ORF 1637	1489586	1491121	F	1536	511	55835	ORF 1637		formate dehydrogenase, large subunit FdhA	0.98
Arcobacter	butzleri	7h1h	ORF 1638	1491122	1491640	R	519	172	18898	ORF 1638		formate dehydrogenase, large subunit FdhA	1
Arcobacter	butzleri	7h1h	ORF 1639	1491662	1492207	R	546	181	20019	ORF 1639		formate dehydrogenase, large subunit FdhA	1
Arcobacter	butzleri	7h1h	ORF 1640	1492324	1492500	R	177	58	5533	ORF 1640		formate dehydrogenase subunit E, putative	1
Arcobacter	butzleri	7h1h	ORF 1641	1492583	1493194	R	612	203	23599	ORF 1641		hypothetical protein Abu_1500	0.99
Arcobacter	butzleri	7h1h	ORF 1642	1493187	1494860	R	1674	557	62561	ORF 1642		4Fe-4S ferredoxin, iron-sulfur binding	0.98
Arcobacter	butzleri	7h1h	ORF 1643	1495006	1496160	F	1155	384	44721	ORF 1643	livJ	leucine/isoleucine/valine-binding protein	0.99
Arcobacter	butzleri	7h1h	ORF 1644	1496157	1497728	F	1572	523	61285	ORF 1644		two-component sensor histidine kinase	0.99
Arcobacter	butzleri	7h1h	ORF 1645	1497736	1498395	F	660	219	25529	ORF 1645		two-component response regulator	1
Arcobacter	butzleri	7h1h	ORF 1646	1498388	1499640	F	1254	417	45726	ORF 1646		Mn2+/Fe2+ transporter	0.99
Arcobacter	butzleri	7h1h	ORF 1647							ORF 1647
Arcobacter	butzleri	7h1h	ORF 1648	1499641	1499922	R	282	93	10547	ORF 1648		heavy-metal transporting ATPase	0.97
Arcobacter	butzleri	7h1h	ORF 1649	1499946	1500251	R	306	101	11634	ORF 1649		heavy-metal transport protein	0.98
Arcobacter	butzleri	7h1h	ORF 1650	1500248	1501342	R	1095	364	41298	ORF 1650		transglutaminase family protein	0.98
Arcobacter	butzleri	7h1h	ORF 1651	1501544	1501663	R	120	39	4121	ORF 1651		putative FdhC protein	0.94
Arcobacter	butzleri	7h1h	ORF 1652	1501739	1502332	F	594	197	21445	ORF 1652	fdhB1	formate dehydrogenase, iron-sulfur subunit FdhB	1
Arcobacter	butzleri	7h1h	ORF 1653	1502341	1503201	F	861	286	32554	ORF 1653		putative FdhC protein	0.98
Arcobacter	butzleri	7h1h	ORF 1654	1503209	1504222	F	1014	337	36957	ORF 1654	fdhA2	formate dehydrogenase, large subunit FdhA (cysteine containing)	0.97
Arcobacter	butzleri	7h1h	ORF 1655	1504234	1504602	F	369	122	12810	ORF 1655	fdhA2	formate dehydrogenase, large subunit FdhA (cysteine containing)	1
Arcobacter	butzleri	7h1h	ORF 1656	1504710	1506002	F	1293	430	47164	ORF 1656	fdhA2	formate dehydrogenase, large subunit FdhA (cysteine containing)	0.99
Arcobacter	butzleri	7h1h	ORF 1657	1506019	1506315	F	297	98	10837	ORF 1657	tsaA	alkyl hydroperoxide reductase/ Thiol specific antioxidant	1
Arcobacter	butzleri	7h1h	ORF 1658	1506327	1506644	F	318	105	11933	ORF 1658	trx1	thioredoxin	1
Arcobacter	butzleri	7h1h	ORF 1659	1506697	1506984	R	288	95	10990	ORF 1659		hypothetical protein Abu_1881	0.98
Arcobacter	butzleri	7h1h	ORF 1660	1507027	1507410	R	384	127	15327	ORF 1660		hypothetical protein Abu_1882	1
Arcobacter	butzleri	7h1h	ORF 1661	1507446	1511981	R	4536	1511	168134	ORF 1661	rpoC	DNA-directed RNA polymerase, beta' chain	0.99
Arcobacter	butzleri	7h1h	ORF 1662	1511971	1516119	R	4149	1382	155156	ORF 1662	rpoB	DNA-directed RNA polymerase subunit beta	1
Arcobacter	butzleri	7h1h	ORF 1663	1516276	1516647	R	372	123	12919	ORF 1663	rplL	50S ribosomal protein L7/L12	1
Arcobacter	butzleri	7h1h	ORF 1664	1516698	1517186	R	489	162	17809	ORF 1664	rplJ	50S ribosomal protein L10	1
Arcobacter	butzleri	7h1h	ORF 1665	1517348	1518046	R	699	232	24637	ORF 1665	rplA	50S ribosomal protein L1	1
Arcobacter	butzleri	7h1h	ORF 1666	1518122	1518547	R	426	141	15358	ORF 1666	rplK	50S ribosomal protein L11	1
Arcobacter	butzleri	7h1h	ORF 1667	1518642	1519169	R	528	175	19701	ORF 1667	nusG	transcription antitermination protein NusG	1
Arcobacter	butzleri	7h1h	ORF 1668	1519179	1519361	R	183	60	6708	ORF 1668	secE	preprotein translocase subunit SecE	0.98
Arcobacter	butzleri	7h1h	ORF 1669	1519556	1519726	R	171	56	6587	ORF 1669	rpmG	50S ribosomal protein L33	1
Arcobacter	butzleri	7h1h	ORF 1670	1519739	1520947	R	1209	402	43952	ORF 1670	tufA	elongation factor Tu	1
Arcobacter	butzleri	7h1h	ORF 1671	1521611	1522765	R	1155	384	43968	ORF 1671	murD	UDP-N-acetylmuramoyl-L-alanyl-D-glutamate synthetase	0.97
Arcobacter	butzleri	7h1h	ORF 1672	1522775	1523836	R	1062	353	39445	ORF 1672	mraY	phospho-N-acetylmuramoyl-pentapeptide-transferase	0.99
Arcobacter	butzleri	7h1h	ORF 1673	1523906	1525381	F	1476	491	55009	ORF 1673	pgm	phosphoglyceromutase	0.99
Arcobacter	butzleri	7h1h	ORF 1674	1525381	1526070	F	690	229	25723	ORF 1674		ABC transporter, ATP-binding protein	0.98
Arcobacter	butzleri	7h1h	ORF 1675	1526074	1528053	F	1980	659	74085	ORF 1675	pbpA	penicillin-binding protein 1A	0.99
Arcobacter	butzleri	7h1h	ORF 1676	1528092	1528508	R	417	138	16537	ORF 1676		conserved hypothetical protein [Clostridium botulinum C str. Eklund]	0.43	ins
Arcobacter	butzleri	7h1h	ORF 1677	1528511	1529167	R	657	218	25688	ORF 1677		conserved hypothetical protein [Clostridium botulinum C str. Eklund]	0.38	ins
Arcobacter	butzleri	7h1h	ORF 1678	1529177	1529578	R	402	133	15555	ORF 1678		putative acetyltransferase	0.54	div
Arcobacter	butzleri	7h1h	ORF 1679	1530205	1531241	F	1038	345	37729	ORF 1679	selD	selenide, water dikinase	0.99
Arcobacter	butzleri	7h1h	ORF 1680							ORF 1680
Arcobacter	butzleri	7h1h	ORF 1681	1531456	1531866	R	411	136	15555	ORF 1681		Sel1 repeat-containing protein	0.97
Arcobacter	butzleri	7h1h	ORF 1682	1532159	1533514	F	1356	451	51040	ORF 1682	selA	selenocysteine synthase	0.98
Arcobacter	butzleri	7h1h	ORF 1683							ORF 1683
Arcobacter	butzleri	7h1h	ORF 1684							ORF 1684
Arcobacter	butzleri	7h1h	ORF 1685	1533514	1535343	F	1830	609	69784	ORF 1685	selB	selenocysteine-specific elongation factor	0.99
Arcobacter	butzleri	7h1h	ORF 1686	1535347	1536861	F	1515	504	58879	ORF 1686		putative DNA helicase	0.99
Arcobacter	butzleri	7h1h	ORF 1687	1536858	1537796	F	939	312	37226	ORF 1687		hypothetical protein Abu_1527	0.98
Arcobacter	butzleri	7h1h	ORF 1688	1537793	1539856	F	2064	687	82142	ORF 1688		hypothetical protein Abu_1528	0.97
Arcobacter	butzleri	7h1h	ORF 1689	1539857	1540603	F	747	248	29274	ORF 1689		hypothetical protein Abu_1531	1
Arcobacter	butzleri	7h1h	ORF 1690	1541089	1542987	R	1899	632	74452	ORF 1690		two-component sensor histidine kinase	0.84	div
Arcobacter	butzleri	7h1h	ORF 1691	1543127	1543636	F	510	169	18454	ORF 1691		putative FMN reductase	1
Arcobacter	butzleri	7h1h	ORF 1692	1543884	1545067	F	1185	394	45331	ORF 1692		PhoH family protein	0.99
Arcobacter	butzleri	7h1h	ORF 1693							ORF 1693
Arcobacter	butzleri	7h1h	ORF 1694	1545136	1546752	F	1617	538	64377	ORF 1694		hypothetical protein Abu_1539	0.99
Arcobacter	butzleri	7h1h	ORF 1695	1546755	1548473	R	1719	572	67335	ORF 1695		EAL/PAS/GGDEF domain-containing protein	0.97
Arcobacter	butzleri	7h1h	ORF 1696	1548578	1549216	F	639	212	24503	ORF 1696	pdxH	pyridoxamine 5'-phosphate oxidase	0.98
Arcobacter	butzleri	7h1h	ORF 1697	1549222	1551339	R	2118	705	81536	ORF 1697		GGDEF/PAS domain-containing protein	0.98
Arcobacter	butzleri	7h1h	ORF 1698	1551377	1552741	R	1365	454	51397	ORF 1698	dbpA	ATP-dependent RNA helicase DbpA	0.99
Arcobacter	butzleri	7h1h	ORF 1699	1552860	1553276	R	417	138	15448	ORF 1699		hypothetical protein Abu_1544	0.98
Arcobacter	butzleri	7h1h	ORF 1700	1553410	1554225	F	816	271	28927	ORF 1700		hypothetical protein Abu_1545	0.94
Arcobacter	butzleri	7h1h	ORF 1701	1554246	1554830	R	585	194	22919	ORF 1701		hypothetical protein Abu_1546	0.98
Arcobacter	butzleri	7h1h	ORF 1702	1554968	1556878	R	1911	636	72304	ORF 1702	htpG	heat shock protein 90	0.98
Arcobacter	butzleri	7h1h	ORF 1703	1557100	1559283	F	2184	727	80916	ORF 1703	katG	catalase/peroxidase HPI	0.85	div
Arcobacter	butzleri	7h1h	ORF 1704	1559394	1561286	F	1893	630	74088	ORF 1704	ciaB	CiaB protein	0.95
Arcobacter	butzleri	7h1h	ORF 1705	1561299	1561769	R	471	156	17625	ORF 1705		ankyrin repeat-containing protein	0.93
Arcobacter	butzleri	7h1h	ORF 1706	1561791	1564446	R	2655	884	100106	ORF 1706	pqiB	paraquat-inducible protein B	0.99
Arcobacter	butzleri	7h1h	ORF 1707							ORF 1707
Arcobacter	butzleri	7h1h	ORF 1708	1564436	1565020	R	585	194	22035	ORF 1708		Paraquat-inducible protein A [Azotobacter vinelandii DJ]	0.38
Arcobacter	butzleri	7h1h	ORF 1709	1565021	1565617	R	597	198	23100	ORF 1709		paraquat-inducible protein A [Burkholderia multivorans CGD2M]	0.28
Arcobacter	butzleri	7h1h	ORF 1710	1565724	1566158	F	435	144	16841	ORF 1710		hypothetical protein Abu_1553	0.98
Arcobacter	butzleri	7h1h	ORF 1711	1566231	1568786	F	2556	851	98293	ORF 1711		EAL/GGDEF domain-containing protein	0.98
Arcobacter	butzleri	7h1h	ORF 1712	1568797	1569279	R	483	160	17822	ORF 1712		hypothetical protein Abu_1555	0.98
Arcobacter	butzleri	7h1h	ORF 1713	1569383	1570324	F	942	313	34990	ORF 1713		hypothetical protein Abu_1556	0.98
Arcobacter	butzleri	7h1h	ORF 1714	1570325	1570468	R	144	47	5351	ORF 1714		NO MATCH
Arcobacter	butzleri	7h1h	ORF 1715	1570386	1570523	R	138	45	5215	ORF 1715		NO MATCH
Arcobacter	butzleri	7h1h	ORF 1716	1570660	1570878	R	219	72	7774	ORF 1716		hypothetical protein Abu_1557	1
Arcobacter	butzleri	7h1h	ORF 1717	1571254	1571841	F	588	195	21415	ORF 1717		hypothetical protein Abu_1558	0.98
Arcobacter	butzleri	7h1h	ORF 1718	1571843	1572916	R	1074	357	42038	ORF 1718		putative DNA alkylation repair enzyme	0.97
Arcobacter	butzleri	7h1h	ORF 1719	1572927	1573247	R	321	106	12445	ORF 1719		hypothetical protein Ssed_1303 [Shewanella sediminis HAW-EB3]	0.57	ins
Arcobacter	butzleri	7h1h	ORF 1720	1573336	1574604	R	1269	422	50599	ORF 1720		hypothetical protein Abu_1561	0.53	div
Arcobacter	butzleri	7h1h	ORF 1721	1574615	1575238	R	624	207	23442	ORF 1721		ThiJ/PfpI family transcriptional regulator	0.99
Arcobacter	butzleri	7h1h	ORF 1722	1575436	1576095	F	660	219	25342	ORF 1722		hypothetical protein Abu_1563	0.99
Arcobacter	butzleri	7h1h	ORF 1723	1576375	1578756	R	2382	793	88864	ORF 1723		TonB-dependent receptor protein	0.98
Arcobacter	butzleri	7h1h	ORF 1724	1578859	1579835	R	978	325	37948	ORF 1724		sigma factor regulatory protein FecR/PupR family	0.97
Arcobacter	butzleri	7h1h	ORF 1725							ORF 1725
Arcobacter	butzleri	7h1h	ORF 1726	1579836	1580309	R	474	157	18599	ORF 1726		ECF subfamily RNA polymerase sigma factor	0.98
Arcobacter	butzleri	7h1h	ORF 1727	1580445	1581506	F	1062	353	38618	ORF 1727	speB	arginase	0.97
Arcobacter	butzleri	7h1h	ORF 1728	1581529	1582830	R	1302	433	49487	ORF 1728	leuA2	2-isopropylmalate synthase	0.98
Arcobacter	butzleri	7h1h	ORF 1729	1583011	1583797	R	786	261	30599	ORF 1729		AraC family transcriptional regulator	0.95
Arcobacter	butzleri	7h1h	ORF 1730							ORF 1730
Arcobacter	butzleri	7h1h	ORF 1731	1583812	1584405	R	594	197	23516	ORF 1731		hypothetical protein SORBIDRAFT_08g000410 [Sorghum bicolor]	0.33	ins
Arcobacter	butzleri	7h1h	ORF 1732	1584402	1585394	R	993	330	39899	ORF 1732		hypothetical protein Kpol_507p15 [Vanderwaltozyma polyspora DSM 70294]	0.27	ins
Arcobacter	butzleri	7h1h	ORF 1733	1585699	1587261	R	1563	520	60249	ORF 1733		hypothetical protein A1S_0304 [Acinetobacter baumannii ATCC 17978]	0.41	ins
Arcobacter	butzleri	7h1h	ORF 1734	1587351	1588313	R	963	320	37045	ORF 1734		AraC family transcriptional regulator	0.94
Arcobacter	butzleri	7h1h	ORF 1735	1588516	1590537	F	2022	673	75966	ORF 1735		TonB-dependent receptor protein	0.53	div
Arcobacter	butzleri	7h1h	ORF 1736	1590550	1591125	R	576	191	21225	ORF 1736	sodB	superoxide dismutase	0.99
Arcobacter	butzleri	7h1h	ORF 1737	1591203	1592411	R	1209	402	46322	ORF 1737		hypothetical protein Abu_1577	0.98
Arcobacter	butzleri	7h1h	ORF 1738	1592483	1593403	R	921	306	33698	ORF 1738	ppa	putative manganese-dependent inorganic pyrophosphatase	0.99
Arcobacter	butzleri	7h1h	ORF 1739	1593522	1594121	R	600	199	22030	ORF 1739		hypothetical protein Abu_1579	0.98
Arcobacter	butzleri	7h1h	ORF 1740	1594127	1594630	R	504	167	18732	ORF 1740		putative asparaginase	0.98
Arcobacter	butzleri	7h1h	ORF 1741	1594617	1596023	R	1407	468	52186	ORF 1741	aspA	aspartate ammonia-lyase	0.98
Arcobacter	butzleri	7h1h	ORF 1742	1596135	1596831	R	696	231	25238	ORF 1742	pfs	5'-methylthioadenosine/S-adenosylhomocysteine nucleosidase	0.98
Arcobacter	butzleri	7h1h	ORF 1743							ORF 1743
Arcobacter	butzleri	7h1h	ORF 1744	1596824	1597753	R	930	309	33870	ORF 1744	fabD	malonyl coenzyme A-(acyl carrier protein) transacylase	0.99
Arcobacter	butzleri	7h1h	ORF 1745	1597888	1598475	R	588	195	20334	ORF 1745	slyD	peptidyl-prolyl cis-trans isomerase	0.99
Arcobacter	butzleri	7h1h	ORF 1746	1598496	1599438	R	942	313	34585	ORF 1746		hypothetical protein Abu_1588	0.99
Arcobacter	butzleri	7h1h	ORF 1747							ORF 1747
Arcobacter	butzleri	7h1h	ORF 1748	1599443	1599967	R	525	174	18830	ORF 1748		OmpA/MotB precursor	1
Arcobacter	butzleri	7h1h	ORF 1749	1600128	1601420	R	1293	430	47703	ORF 1749	tolB	translocation protein TolB	1
Arcobacter	butzleri	7h1h	ORF 1750	1601425	1602156	R	732	243	27392	ORF 1750		hypothetical protein Abu_1591	0.99
Arcobacter	butzleri	7h1h	ORF 1751	1602162	1602551	R	390	129	14494	ORF 1751	exbD3	biopolymer transport protein ExbD	0.99
Arcobacter	butzleri	7h1h	ORF 1752	1602556	1603092	R	537	178	19296	ORF 1752	exbB3	biopolymer transport protein ExbB	1
Arcobacter	butzleri	7h1h	ORF 1753	1603123	1603500	R	378	125	13003	ORF 1753	atpC	F0F1 ATP synthase subunit epsilon	1
Arcobacter	butzleri	7h1h	ORF 1754	1603524	1604918	R	1395	464	50313	ORF 1754	atpD	F0F1 ATP synthase subunit beta	1
Arcobacter	butzleri	7h1h	ORF 1755	1604938	1605825	R	888	295	32886	ORF 1755	atpG	F0F1 ATP synthase subunit gamma	0.99
Arcobacter	butzleri	7h1h	ORF 1756	1605836	1607353	R	1518	505	54597	ORF 1756	atpA	F0F1 ATP synthase subunit alpha	0.99
Arcobacter	butzleri	7h1h	ORF 1757	1607375	1607905	R	531	176	19769	ORF 1757	atpH	F0F1 ATP synthase subunit delta	1
Arcobacter	butzleri	7h1h	ORF 1758	1607905	1608417	R	513	170	18867	ORF 1758	atpF	ATP synthase F0 sector, subunit B	0.98
Arcobacter	butzleri	7h1h	ORF 1759	1608431	1608751	R	321	106	11519	ORF 1759	atpF'	ATP synthase F0 sector, B' subunit	1
Arcobacter	butzleri	7h1h	ORF 1760	1608972	1609826	R	855	284	32443	ORF 1760	parB	transcriptional regulator involved in chromosome partitioning ParB	0.98
Arcobacter	butzleri	7h1h	ORF 1761	1609847	1610623	R	777	258	28446	ORF 1761	parA	ATPases involved in chromosome partitioning ParA	1
Arcobacter	butzleri	7h1h	ORF 1762	1610620	1611255	R	636	211	24520	ORF 1762	birA	biotin--protein ligase	0.99
Arcobacter	butzleri	7h1h	ORF 1763	1611339	1612232	F	894	297	33615	ORF 1763		auxin efflux carrier protein	0.99
Arcobacter	butzleri	7h1h	ORF 1764	1612237	1613157	R	921	306	34219	ORF 1764	fmt	methionyl-tRNA formyltransferase	0.99
Arcobacter	butzleri	7h1h	ORF 1765	1613167	1613931	R	633	210	23687	ORF 1765	proB	gamma-glutamyl kinase	0.82	div
Arcobacter	butzleri	7h1h	ORF 1766							ORF 1766
Arcobacter	butzleri	7h1h	ORF 1767	1614125	1615018	R	894	297	32145	ORF 1767	obq	GTP-binding protein	0.99
Arcobacter	butzleri	7h1h	ORF 1768	1615148	1615405	R	258	85	9366	ORF 1768	rpmA	50S ribosomal protein L27	1
Arcobacter	butzleri	7h1h	ORF 1769	1615430	1615747	R	318	105	11558	ORF 1769	rplU	50S ribosomal protein L21	1
Arcobacter	butzleri	7h1h	ORF 1770	1615881	1617515	R	1635	544	61987	ORF 1770	dnaG	DNA primase	0.99
Arcobacter	butzleri	7h1h	ORF 1771	1617597	1618645	F	1050	349	41652	ORF 1771		hypothetical protein Abu_1612	0.99
Arcobacter	butzleri	7h1h	ORF 1772							ORF 1772
Arcobacter	butzleri	7h1h	ORF 1773	1618693	1619367	F	675	224	25455	ORF 1773	rnc	ribonuclease III	1
Arcobacter	butzleri	7h1h	ORF 1774	1619371	1620171	F	801	266	28876	ORF 1774	aroC	chorismate synthase	0.98
Arcobacter	butzleri	7h1h	ORF 1775	1620303	1621037	F	735	244	27990	ORF 1775		hypothetical protein Abu_1778	0.99
Arcobacter	butzleri	7h1h	ORF 1776	1621034	1622080	R	1047	348	39118	ORF 1776	amaA	acid membrane antigen A	0.99
Arcobacter	butzleri	7h1h	ORF 1777	1622077	1623114	R	1038	345	38973	ORF 1777	ruvB	Holliday junction DNA helicase RuvB	0.99
Arcobacter	butzleri	7h1h	ORF 1778	1623118	1623927	R	810	269	29844	ORF 1778	panB	3-methyl-2-oxobutanoate hydroxymethyltransferase	0.98
Arcobacter	butzleri	7h1h	ORF 1779	1624033	1624773	F	741	246	27403	ORF 1779	trpA	tryptophan synthase, alpha chain	0.98
Arcobacter	butzleri	7h1h	ORF 1780	1624776	1625513	F	738	245	29523	ORF 1780	ate	arginyl-tRNA-protein transferase	0.99
Arcobacter	butzleri	7h1h	ORF 1781	1625588	1625962	F	375	124	14417	ORF 1781		hypothetical protein Abu_1771	0.98
Arcobacter	butzleri	7h1h	ORF 1782	1626048	1626497	F	450	149	17397	ORF 1782	fur2	ferric uptake regulation protein	1
Arcobacter	butzleri	7h1h	ORF 1783	1626521	1627018	R	498	165	18376	ORF 1783	fldA	flavodoxin	0.98
Arcobacter	butzleri	7h1h	ORF 1784	1627034	1627792	R	759	252	29744	ORF 1784		hypothetical protein Abu_1768	0.98
Arcobacter	butzleri	7h1h	ORF 1785	1627786	1628124	R	339	112	12646	ORF 1785		hypothetical protein Abu_1767	1
Arcobacter	butzleri	7h1h	ORF 1786	1628362	1628859	R	498	165	19068	ORF 1786		hypothetical protein Abu_1766	0.98
Arcobacter	butzleri	7h1h	ORF 1787	1628936	1629661	R	726	241	27335	ORF 1787		putative nitrilase/cyanide hydratase	0.97
Arcobacter	butzleri	7h1h	ORF 1788	1629636	1631045	R	1410	469	53482	ORF 1788		phosphohexosemutase	0.97
Arcobacter	butzleri	7h1h	ORF 1789	1631035	1631553	R	519	172	19919	ORF 1789	ogt	putative methylated-DNA-protein-cysteine methyltransferase	0.97
Arcobacter	butzleri	7h1h	ORF 1790	1631596	1631871	F	276	91	10838	ORF 1790		two-component response regulator	1
Arcobacter	butzleri	7h1h	ORF 1791	1631825	1632277	F	453	150	17612	ORF 1791		two-component response regulator	0.99
Arcobacter	butzleri	7h1h	ORF 1792	1632324	1632854	F	531	176	20940	ORF 1792		two-component sensor histidine kinase	0.98
Arcobacter	butzleri	7h1h	ORF 1793	1632817	1632933	F	117	38	4661	ORF 1793		two-component sensor histidine kinase	0.72	div
Arcobacter	butzleri	7h1h	ORF 1794	1632902	1633588	F	687	228	26031	ORF 1794		two-component sensor histidine kinase	0.99
Arcobacter	butzleri	7h1h	ORF 1795	1633662	1634033	F	372	123	14569	ORF 1795		hypothetical protein CJE1145 [Campylobacter jejuni RM1221]	0.44	ins
Arcobacter	butzleri	7h1h	ORF 1796	1634161	1634289	F	129	42	5108	ORF 1796		NO MATCH		ins
Arcobacter	butzleri	7h1h	ORF 1797	1634325	1635431	R	1107	368	43076	ORF 1797		ferredoxin-like protein	0.99
Arcobacter	butzleri	7h1h	ORF 1798	1635768	1636415	F	648	215	24252	ORF 1798		hypothetical protein Abu_1759	0.99
Arcobacter	butzleri	7h1h	ORF 1799	1636443	1638332	R	1890	629	72126	ORF 1799		glycosyl hydrolase, putative	0.98
Arcobacter	butzleri	7h1h	ORF 1800	1638335	1639573	R	1239	412	45081	ORF 1800	proA	gamma-glutamyl phosphate reductase	1
Arcobacter	butzleri	7h1h	ORF 1801	1639648	1640403	R	756	251	27271	ORF 1801	thiD	phosphomethylpyrimidine kinase	0.99
Arcobacter	butzleri	7h1h	ORF 1802	1640415	1640633	R	219	72	8638	ORF 1802		hypothetical protein Abu_1755	0.98
Arcobacter	butzleri	7h1h	ORF 1803	1640763	1640876	F	114	37	4471	ORF 1803		NO MATCH
Arcobacter	butzleri	7h1h	ORF 1804	1640919	1641233	F	315	104	11791	ORF 1804		hypothetical protein Abu_1754	1
Arcobacter	butzleri	7h1h	ORF 1805	1641243	1641626	F	384	127	15291	ORF 1805		hypothetical protein Abu_1753	0.96
Arcobacter	butzleri	7h1h	ORF 1806	1641885	1642199	R	315	104	10355	ORF 1806	atpE	F0F1 ATP synthase subunit C	1
Arcobacter	butzleri	7h1h	ORF 1807	1642371	1644448	F	2079	692	78707	ORF 1807		hypothetical protein Abu_1747	0.99
Arcobacter	butzleri	7h1h	ORF 1808							ORF 1808
Arcobacter	butzleri	7h1h	ORF 1809	1644546	1645901	F	1356	451	49809	ORF 1809		hypothetical protein Abu_1746	0.99
Arcobacter	butzleri	7h1h	ORF 1810	1645870	1647267	F	1398	465	52205	ORF 1810		hypothetical protein Abu_1745	0.97
Arcobacter	butzleri	7h1h	ORF 1811	1647264	1648091	F	828	275	31511	ORF 1811		hypothetical protein Abu_1744	0.96
Arcobacter	butzleri	7h1h	ORF 1812	1648217	1649120	F	819	272	32531	ORF 1812		sterol desaturase-related protein	0.87	div
Arcobacter	butzleri	7h1h	ORF 1813							ORF 1813
Arcobacter	butzleri	7h1h	ORF 1814	1649120	1650256	F	1137	378	42780	ORF 1814		diheme cytochrome c peroxidase	0.98
Arcobacter	butzleri	7h1h	ORF 1815	1650269	1651459	R	1191	396	43233	ORF 1815	nhaA2	sodium:hydrogen antiporter	0.99
Arcobacter	butzleri	7h1h	ORF 1816	1651449	1651823	R	375	124	14691	ORF 1816		FUR family transcriptional regulator	1
Arcobacter	butzleri	7h1h	ORF 1817	1652080	1652871	F	792	263	30192	ORF 1817		putative cation ABC transporter, periplasmic-binding protein	0.97
Arcobacter	butzleri	7h1h	ORF 1818	1652868	1654310	F	1443	480	45855	ORF 1818		putative nickel transporter	0.98
Arcobacter	butzleri	7h1h	ORF 1819	1654307	1654861	R	555	184	21297	ORF 1819		acetyltransferase	1
Arcobacter	butzleri	7h1h	ORF 1820	1654971	1655636	F	666	221	25759	ORF 1820		two-component response regulator	0.99
Arcobacter	butzleri	7h1h	ORF 1821	1655724	1657118	F	1395	464	52384	ORF 1821		putative cytochrome	0.98
Arcobacter	butzleri	7h1h	ORF 1822	1657115	1658440	F	1326	441	49486	ORF 1822		hypothetical protein Abu_1734	0.99
Arcobacter	butzleri	7h1h	ORF 1823	1658440	1658913	F	474	157	18274	ORF 1823		hypothetical protein Abu_1733	0.99
Arcobacter	butzleri	7h1h	ORF 1824	1658892	1659761	F	870	289	33626	ORF 1824		hypothetical protein Abu_1732	0.96
Arcobacter	butzleri	7h1h	ORF 1825	1659962	1660837	F	876	291	32217	ORF 1825		auxin efflux carrier protein	0.99
Arcobacter	butzleri	7h1h	ORF 1826	1660858	1660974	R	117	38	4238	ORF 1826		two-component sensor histidine kinase	0.97
Arcobacter	butzleri	7h1h	ORF 1827	1661220	1663869	R	2649	882	100335	ORF 1827	metC2	cystathionine gamma-synthase	0.98
Arcobacter	butzleri	7h1h	ORF 1828							ORF 1828
Arcobacter	butzleri	7h1h	ORF 1829	1663999	1664163	F	165	54	6178	ORF 1829		hypothetical protein Abu_1722	1
Arcobacter	butzleri	7h1h	ORF 1830	1664160	1664896	F	738	245	28023	ORF 1830		ErfK/YbiS/YcfS/YnhG family protein	0.97
Arcobacter	butzleri	7h1h	ORF 1831							ORF 1831
Arcobacter	butzleri	7h1h	ORF 1832	1664910	1665278	F	369	122	14407	ORF 1832		ErfK/YbiS/YcfS/YnhG family protein	0.96
Arcobacter	butzleri	7h1h	ORF 1833	1665836	1667038	F	1203	400	44715	ORF 1833		saccharopine dehydrogenase (L-lysine-forming)	0.99
Arcobacter	butzleri	7h1h	ORF 1834	1667042	1668190	F	1149	382	43306	ORF 1834	nspC	carboxynorspermidine decarboxylase	0.98
Arcobacter	butzleri	7h1h	ORF 1835	1668211	1669167	F	957	318	37740	ORF 1835		hypothetical protein Abu_1704	0.99
Arcobacter	butzleri	7h1h	ORF 1836	1669168	1670304	F	1137	378	45299	ORF 1836		hypothetical protein Abu_1703	0.99
Arcobacter	butzleri	7h1h	ORF 1837	1640452	1671753	F	1302	433	48632	ORF 1837	tig	trigger factor	1
Arcobacter	butzleri	7h1h	ORF 1838	1671768	1672352	F	585	194	21316	ORF 1838	clpP	ATP-dependent Clp protease proteolytic subunit	1
Arcobacter	butzleri	7h1h	ORF 1839	1672361	1672876	F	516	171	19711	ORF 1839	def	peptide deformylase	0.98
Arcobacter	butzleri	7h1h	ORF 1840	1672881	1673255	R	375	124	14381	ORF 1840		hypothetical protein Abu_1699	0.98
Arcobacter	butzleri	7h1h	ORF 1841	1673326	1673727	R	402	133	15541	ORF 1841		methyl-accepting chemotaxis protein	0.74	div
Arcobacter	butzleri	7h1h	ORF 1842	1673743	1675530	R	1788	595	67294	ORF 1842		methyl-accepting chemotaxis protein	0.49	div
Arcobacter	butzleri	7h1h	ORF 1843	1675659	1677164	F	1506	501	56809	ORF 1843		Mg chelatase-related protein	0.99
Arcobacter	butzleri	7h1h	ORF 1844	1677220	1678103	F	885	294	33605	ORF 1844	era	GTP-binding protein Era	0.99
Arcobacter	butzleri	7h1h	ORF 1845							ORF 1845
Arcobacter	butzleri	7h1h	ORF 1846	1678448	1679053	F	606	201	24369	ORF 1846		hypothetical protein Abu_1695	0.97
Arcobacter	butzleri	7h1h	ORF 1847	1679034	1679744	F	711	236	28087	ORF 1847		hypothetical protein Abu_1694	0.96
Arcobacter	butzleri	7h1h	ORF 1848	1679716	1681077	F	1362	453	52327	ORF 1848	ctsE	transformation system protein CtsE	0.98
Arcobacter	butzleri	7h1h	ORF 1849	1681079	1681231	F	153	50	6104	ORF 1849	ctsF	transformation system protein CtsF	0.93
Arcobacter	butzleri	7h1h	ORF 1850	1681278	1682267	F	990	329	39041	ORF 1850	ctsF	transformation system protein CtsF	0.97
Arcobacter	butzleri	7h1h	ORF 1851	1682283	1683236	F	954	317	37306	ORF 1851	corA	magnesium and cobalt transport protein	0.99
Arcobacter	butzleri	7h1h	ORF 1852	1683259	1683831	F	573	190	21758	ORF 1852	folE	GTP cyclohydrolase I	0.98
Arcobacter	butzleri	7h1h	ORF 1853	1683870	1685060	R	1191	396	45301	ORF 1853		M24/M37 family peptidase	0.96
Arcobacter	butzleri	7h1h	ORF 1854	1685143	1686102	F	960	319	37096	ORF 1854		hypothetical protein Abu_1640	0.98
Arcobacter	butzleri	7h1h	ORF 1855	1686167	1688380	F	2214	737	79749	ORF 1855	purL	phosphoribosylformylglycinamidine synthase II	0.99
Arcobacter	butzleri	7h1h	ORF 1856	1688530	1690110	F	1581	526	58320	ORF 1856	purH	bifunctional phosphoribosylaminoimidazolecarboxamide formyltransferase/IMP cyclohydrolase	0.99
Arcobacter	butzleri	7h1h	ORF 1857	1690226	1691479	F	1254	417	48371	ORF 1857		two-component sensor histidine kinase	0.97
Arcobacter	butzleri	7h1h	ORF 1858	1691518	1692822	F	1305	434	50761	ORF 1858		two-component sensor histidine kinase	0.97
Arcobacter	butzleri	7h1h	ORF 1859	1692870	1694138	F	1269	422	47130	ORF 1859	bioA	7,8-diaminopelargonic acid synthetase	0.98
Arcobacter	butzleri	7h1h	ORF 1860	1694139	1694795	F	657	218	25248	ORF 1860		phosphohydrolase (MUTT/NUDIX family protein)	0.98
Arcobacter	butzleri	7h1h	ORF 1861	1694792	1695133	R	342	113	12914	ORF 1861		hypothetical protein Abu_1634	0.99
Arcobacter	butzleri	7h1h	ORF 1862	1695196	1695810	F	615	204	23482	ORF 1862		fumarylacetoacetate (FAA) hydrolase	0.96
Arcobacter	butzleri	7h1h	ORF 1863	1695822	1696181	F	360	119	13651	ORF 1863	msrB	methionine sulfoxide reductase B	0.98
Arcobacter	butzleri	7h1h	ORF 1864	1696184	1696678	F	495	164	19101	ORF 1864	msrA	peptide methionine sulfoxide reductase	0.97
Arcobacter	butzleri	7h1h	ORF 1865	1696675	1697016	R	342	113	13009	ORF 1865		hypothetical protein Abu_1630	1
Arcobacter	butzleri	7h1h	ORF 1866	1697136	1697501	F	366	121	14206	ORF 1866		hypothetical protein Abu_1629	0.97
Arcobacter	butzleri	7h1h	ORF 1867	1697461	1698030	F	570	189	22823	ORF 1867		hypothetical protein Abu_1629	0.99
Arcobacter	butzleri	7h1h	ORF 1868	1698040	1698354	F	315	104	11762	ORF 1868		hypothetical protein Abu_1628	0.99
Arcobacter	butzleri	7h1h	ORF 1869	1698356	1698934	R	579	192	21574	ORF 1869	rnhB	ribonuclease HII	0.99
Arcobacter	butzleri	7h1h	ORF 1870	1699052	1700359	F	1308	435	48146	ORF 1870	clpB	ATP-dependent Clp protease, ATP-binding subunit	0.99
Arcobacter	butzleri	7h1h	ORF 1871	1700346	1701632	F	1287	428	48534	ORF 1871	clpB	ATP-dependent Clp protease, ATP-binding subunit	0.99
Arcobacter	butzleri	7h1h	ORF 1872	1701707	1701841	F	135	44	5272	ORF 1872	rpmH	50S ribosomal protein L34	1
Arcobacter	butzleri	7h1h	ORF 1873	1702018	1702164	F	147	48	5703	ORF 1873		ribonuclease P protein component [Campylobacter coli RM2228]	0.5	div
Arcobacter	butzleri	7h1h	ORF 1874	1702161	1702493	F	333	110	13599	ORF 1874		hypothetical protein Abu_1623	1
Arcobacter	butzleri	7h1h	ORF 1875	1702534	1704087	F	1554	517	59019	ORF 1875	oxaA	putative inner membrane protein translocase component YidC	0.98
Arcobacter	butzleri	7h1h	ORF 1876	1704108	1704983	F	876	291	33824	ORF 1876		hypothetical protein Abu_1621	0.99
Arcobacter	butzleri	7h1h	ORF 1877	1704986	1706326	F	1341	446	49548	ORF 1877	trmE	tRNA modification GTPase TrmE	0.99
Arcobacter	butzleri	7h1h	ORF 1878	1706328	1706741	F	414	137	15327	ORF 1878		hypothetical protein Abu_1619	1
Arcobacter	butzleri	7h1h	ORF 1879	1706757	1707236	F	480	159	18216	ORF 1879		phosphoglycerate/bisphosphoglycerate mutase, putative	0.99
Arcobacter	butzleri	7h1h	ORF 1880	1707333	1708019	F	687	228	26215	ORF 1880		hypothetical protein Abu_1617	0.98
Arcobacter	butzleri	7h1h	ORF 1881	1708073	1708924	F	852	283	31451	ORF 1881		M48 family peptidase	0.97
Arcobacter	butzleri	7h1h	ORF 1882	1708999	1709751	R	753	250	30035	ORF 1882		hypothetical protein Abu_1615	0.98
Arcobacter	butzleri	7h1h	ORF 1883	1709741	1709986	R	246	81	8765	ORF 1883	aroC	chorismate synthase	1
Arcobacter	butzleri	7h1h	ORF 1884	1710131	1710700	R	570	189	20353	ORF 1884	gmhA	phosphoheptose isomerase	0.98
Arcobacter	butzleri	7h1h	ORF 1885	1710681	1712117	R	1437	478	52703	ORF 1885	waaE	ADP-heptose synthase	0.98
Arcobacter	butzleri	7h1h	ORF 1886	1712118	1713125	R	1008	335	38052	ORF 1886	waaD	ADP-L-glycero-D-manno-heptose-6-epimerase	0.98
Arcobacter	butzleri	7h1h	ORF 1887	1713134	1713430	R	297	98	11265	ORF 1887		putative heptose phosphatase	0.96
Arcobacter	butzleri	7h1h	ORF 1888	1713749	1714615	F	867	288	33489	ORF 1888		hypothetical protein Abu_1794	0.98
Arcobacter	butzleri	7h1h	ORF 1889	1714681	1714869	F	189	62	7018	ORF 1889	rpmB	50S ribosomal protein L28	1
Arcobacter	butzleri	7h1h	ORF 1890	1716020	1716020	F	1128	375	42880	ORF 1890		potassium channel protein, putative	0.99
Arcobacter	butzleri	7h1h	ORF 1891	1716022	1717203	F	1182	393	42779	ORF 1891	argJ	bifunctional ornithine acetyltransferase/N-acetylglutamate synthase protein	0.98
Arcobacter	butzleri	7h1h	ORF 1892	1717287	1717502	F	216	71	8722	ORF 1892		hypothetical protein Abu_1790	0.98
Arcobacter	butzleri	7h1h	ORF 1893	1717642	1720224	F	2583	860	96825	ORF 1893	gyrA	DNA gyrase subunit A	0.99
Arcobacter	butzleri	7h1h	ORF 1894	1720227	1721264	F	1038	345	38647	ORF 1894	asd	aspartate-semialdehyde dehydrogenase	0.99
Arcobacter	butzleri	7h1h	ORF 1895	1721264	1721776	F	513	170	18957	ORF 1895		putative integral membrane protein	0.97
Arcobacter	butzleri	7h1h	ORF 1896	1721789	1722829	F	1041	346	39124	ORF 1896	hemE	uroporphyrinogen decarboxylase	0.99
Arcobacter	butzleri	7h1h	ORF 1897	1722907	1723833	F	927	308	35283	ORF 1897		radical SAM domain-containing protein	0.94
Arcobacter	butzleri	7h1h	ORF 1898	1723910	1724647	R	738	245	27821	ORF 1898		putative acetyltransferase	0.99
Arcobacter	butzleri	7h1h	ORF 1899	1724700	1725206	R	507	168	18692	ORF 1899	ppi	peptidyl-prolyl cis-trans isomerase	0.98
Arcobacter	butzleri	7h1h	ORF 1900	1725227	1727089	R	1863	620	69629	ORF 1900	ftsW	cell division protein FtsW	0.99
Arcobacter	butzleri	7h1h	ORF 1901	1727118	1728407	F	1290	429	47872	ORF 1901	pbpB	penicillin-binding protein	0.99
Arcobacter	butzleri	7h1h	ORF 1902	1728404	1729424	F	1020	339	33818	ORF 1902	murG	undecaprenyldiphospho-muramoylpentapeptide beta-N- acetylglucosaminyltransferase	0.95
Arcobacter	butzleri	7h1h	ORF 1903							ORF 1903
Arcobacter	butzleri	7h1h	ORF 1904	1729413	1730180	R	768	255	28476	ORF 1904	uppP	undecaprenyl diphosphatase, putative	0.98
Arcobacter	butzleri	7h1h	ORF 1905	1730180	1730839	R	660	219	25458	ORF 1905		hypothetical protein Abu_1907	0.98
Arcobacter	butzleri	7h1h	ORF 1906	1730909	1731130	F	222	73	8135	ORF 1906	moaD	molybdopterin converting factor, subunit 1	0.97
Arcobacter	butzleri	7h1h	ORF 1907	1731133	1731570	F	438	145	16621	ORF 1907	moaE	molybdopterin converting factor, subunit 2	1
Arcobacter	butzleri	7h1h	ORF 1908	1731567	1732357	F	792	263	30613	ORF 1908	hisJ	histidinol-phosphate phosphatase	0.98
Arcobacter	butzleri	7h1h	ORF 1909							ORF 1909
Arcobacter	butzleri	7h1h	ORF 1910	1732455	1733882	F	1428	475	53822	ORF 1910	glnA	glutamine synthetase	1
Arcobacter	butzleri	7h1h	ORF 1911	1734473	1736222	F	1749	582	66912	ORF 1911		putative sulfatase	0.97
Arcobacter	butzleri	7h1h	ORF 1912							ORF 1912
Arcobacter	butzleri	7h1h	ORF 1913	1736235	1737179	R	945	314	35367	ORF 1913	waaF	lipopolysaccharide heptosyltransferase II	0.96
Arcobacter	butzleri	7h1h	ORF 1914	1737172	1738235	R	1065	354	41971	ORF 1914		hypothetical protein Abu_1801	0.96
Arcobacter	butzleri	7h1h	ORF 1915							ORF 1915
Arcobacter	butzleri	7h1h	ORF 1916	1738237	1738830	R	594	197	23624	ORF 1916		hypothetical protein Abu_1812	0.45	div
Arcobacter	butzleri	7h1h	ORF 1917	1738847	1739443	R	597	198	23231	ORF 1917		hypothetical protein Abu_1812	0.39	div
Arcobacter	butzleri	7h1h	ORF 1918	1739436	1740359	R	924	307	35246	ORF 1918		putative heptosyltransferase	0.93
Arcobacter	butzleri	7h1h	ORF 1919	1740378	1741478	R	1101	366	42994	ORF 1919		LOS biosynthesis enzyme LBGB [Fusobacterium ulcerans ATCC 49185]	0.29	ins
Arcobacter	butzleri	7h1h	ORF 1920	1741479	1742225	R	747	248	29752	ORF 1920		hypothetical protein Abu_1803	0.96
Arcobacter	butzleri	7h1h	ORF 1921	1742229	1742975	R	747	258	27886	ORF 1921		putative glycosyltransferase	0.98
Arcobacter	butzleri	7h1h	ORF 1922	1743050	1743727	R	678	225	25565	ORF 1922		acylneuraminate cytidylyltransferase [Campylobacterales bacterium GD 1]	0.64	ins
Arcobacter	butzleri	7h1h	ORF 1923	1743724	1744854	R	1131	376	42895	ORF 1923		UDP-N-acetylglucosamine 2-epimerase [Algoriphagus sp. PR1]	0.59	ins
Arcobacter	butzleri	7h1h	ORF 1924	1744847	1745884	R	1038	345	38417	ORF 1924		N-acetylneuraminic acid synthetase [Campylobacterales bacterium GD 1]	0.79	ins
Arcobacter	butzleri	7h1h	ORF 1925	1745934	1746062	R	129	42	4953	ORF 1925		nucleotide sugar dehydrogenase [Alteromonas macleodii 'Deep ecotype']	0.64	ins
Arcobacter	butzleri	7h1h	ORF 1926	1746099	1747346	R	1248	415	49200	ORF 1926		O-Antigen Polymerase family protein [Campylobacterales bacterium GD 1]	0.41	ins
Arcobacter	butzleri	7h1h	ORF 1927	1747343	1748416	R	1074	357	41382	ORF 1927		lipopolysaccharide biosynthesis protein, putative [Campylobacterales bacterium GD 1]	0.45	ins
Arcobacter	butzleri	7h1h	ORF 1928	1748413	1749666	R	1254	417	48817	ORF 1928		N-acetylglucosaminylphosphatidylinositol deacetylase family protein [Neisseria flavescens SK114]	0.34	ins
Arcobacter	butzleri	7h1h	ORF 1929	1749739	1750719	R	981	326	38955	ORF 1929		hypothetical protein Suden_0604 [Sulfurimonas denitrificans DSM 1251]	0.39	ins
Arcobacter	butzleri	7h1h	ORF 1930	1750721	1751002	R	282	93	10516	ORF 1930		phosphoglycerol transferase	0.88	div
Arcobacter	butzleri	7h1h	ORF 1931	1752110	1752244	F	135	44	5322	ORF 1931		NO MATCH		ins
Arcobacter	butzleri	7h1h	ORF 1932	1751011	1752093	R	1083	360	42032	ORF 1932		phosphoglycerol transferase	0.95
Arcobacter	butzleri	7h1h	ORF 1933	1752428	1752637	R	210	69	8254	ORF 1933		phosphoglycerol transferase	0.89	div
Arcobacter	butzleri	7h1h	ORF 1934	1752729	1753082	R	354	117	13206	ORF 1934	dgkA	diacylglycerol kinase	0.9
Arcobacter	butzleri	7h1h	ORF 1935	1753280	1753855	R	576	191	23050	ORF 1935		hypothetical protein Abu_1820	0.68	div
Arcobacter	butzleri	7h1h	ORF 1936	1753852	1754766	R	915	304	35970	ORF 1936	waaM	lipid A biosynthesis lauroyl acyltransferase	0.89	div
Arcobacter	butzleri	7h1h	ORF 1937	1754759	1755726	R	969	322	36991	ORF 1937	waaC	lipopolysaccharide heptosyltransferase I	0.97
Arcobacter	butzleri	7h1h	ORF 1938							ORF 1938
Arcobacter	butzleri	7h1h	ORF 1939	1755759	1757228	R	1470	489	55379	ORF 1939	gppA	guanosine pentaphosphate phosphohydrolase (gppA)	0.99
Arcobacter	butzleri	7h1h	ORF 1940	1757228	1757482	R	255	84	9746	ORF 1940	fdxB	ferredoxin	1
Arcobacter	butzleri	7h1h	ORF 1941	1757526	1758275	R	750	249	29040	ORF 1941		inositol monophosphatase family protein	0.97
Arcobacter	butzleri	7h1h	ORF 1942	1758278	1759654	R	1377	458	50178	ORF 1942	gltD	glutamate synthase subunit beta	0.98
Arcobacter	butzleri	7h1h	ORF 1943	1759660	1764099	R	4440	1479	164790	ORF 1943	gltB	glutamate synthase, large chain	0.99
Arcobacter	butzleri	7h1h	ORF 1944	1764293	1765087	R	795	264	30706	ORF 1944		hypothetical protein Abu_1828	0.99
Arcobacter	butzleri	7h1h	ORF 1945	1765080	1765892	R	813	270	31796	ORF 1945		hypothetical protein Abu_1829	0.97
Arcobacter	butzleri	7h1h	ORF 1946	1766075	1768030	R	1956	651	72598	ORF 1946		methyl-accepting chemotaxis protein	0.98
Arcobacter	butzleri	7h1h	ORF 1947	1768043	1768213	R	171	56	6810	ORF 1947		hypothetical protein Abu_1832	1
Arcobacter	butzleri	7h1h	ORF 1948	1768567	1769556	R	990	329	36216	ORF 1948	gspD	general secretion pathway protein D	0.99
Arcobacter	butzleri	7h1h	ORF 1949	1769711	1769857	F	147	48	5663	ORF 1949		NO MATCH
Arcobacter	butzleri	7h1h	ORF 1950	1769790	1770011	R	222	73	8733	ORF 1950	gspD	general secretion pathway protein D	0.94
Arcobacter	butzleri	7h1h	ORF 1951	1770041	1770613	R	573	190	21969	ORF 1951		hypothetical protein Abu_1834	0.97
Arcobacter	butzleri	7h1h	ORF 1952	1770640	1771338	F	699	232	26814	ORF 1952	tlyA	hemolysin A	1
Arcobacter	butzleri	7h1h	ORF 1953	1771307	1772152	F	846	281	32126	ORF 1953	ribF	bifunctional riboflavin kinase/FMN adenylyltransferase	1
Arcobacter	butzleri	7h1h	ORF 1954	1772184	1772891	F	708	235	27291	ORF 1954		methyltransferase, putative	1
Arcobacter	butzleri	7h1h	ORF 1955	1772904	1773410	F	507	168	19176	ORF 1955	bcp	bacterioferritin comigratory protein, alkyl hydroperoxide reductase/thiol specific antioxidant	1
Arcobacter	butzleri	7h1h	ORF 1956	1773422	1774426	F	1005	334	37868	ORF 1956		hypothetical protein Abu_1839	0.99
Arcobacter	butzleri	7h1h	ORF 1957	1774426	1775814	F	1389	462	50296	ORF 1957	glcD	glycolate oxidase	0.99
Arcobacter	butzleri	7h1h	ORF 1958	1775822	1776607	F	786	261	30873	ORF 1958	rbn	tRNA-processing ribonuclease BN	0.99
Arcobacter	butzleri	7h1h	ORF 1959	1776604	1777170	R	567	188	22356	ORF 1959		hypothetical protein Abu_1842	0.97
Arcobacter	butzleri	7h1h	ORF 1960	1777173	1778441	R	1269	422	45233	ORF 1960	murA	UDP-N-acetylglucosamine 1-carboxyvinyltransferase	0.99
Arcobacter	butzleri	7h1h	ORF 1961	1778559	1779443	F	885	294	32571	ORF 1961		hypothetical protein Abu_1844	0.98
Arcobacter	butzleri	7h1h	ORF 1962	1779456	1780256	F	801	266	29355	ORF 1962	kdsA	2-dehydro-3-deoxyphosphooctonate aldolase	1
Arcobacter	butzleri	7h1h	ORF 1963	1780283	1781302	F	1020	339	39446	ORF 1963		hypothetical protein Aasi_0851 [Candidatus Amoebophilus asiaticus 5a2]	0.34	ins
Arcobacter	butzleri	7h1h	ORF 1964	1781396	1781866	F	471	156	16720	ORF 1964	ribH	6,7-dimethyl-8-ribityllumazine synthase	1
Arcobacter	butzleri	7h1h	ORF 1965	1781869	1782264	F	396	131	14549	ORF 1965	nusB	transcription antitermination protein NusB	0.99
Arcobacter	butzleri	7h1h	ORF 1966	1782266	1782964	F	699	232	26186	ORF 1966	pyrF	orotidine 5'-phosphate decarboxylase	0.98
Arcobacter	butzleri	7h1h	ORF 1967	1783413	1783532	F	120	39	4357	ORF 1967		hypothetical protein SdelDRAFT_15140 [Sulfurospirillum deleyianum DSM 6946]	0.53
Arcobacter	butzleri	7h1h	ORF 1968	1783522	1784364	F	843	280	32652	ORF 1968		ABC transporter, ATP-binding protein	0.98
Arcobacter	butzleri	7h1h	ORF 1969	1784364	1785977	F	1614	537	64979	ORF 1969		hypothetical protein Abu_1852	0.97
Arcobacter	butzleri	7h1h	ORF 1970	1785991	1786215	F	225	74	8301	ORF 1970	feoA	ferrous iron transport protein A	1
Arcobacter	butzleri	7h1h	ORF 1971	1786212	1788668	F	2457	818	92761	ORF 1971	feoB2	ferrous iron transport protein B	0.99
Arcobacter	butzleri	7h1h	ORF 1972	1788774	1789010	F	237	78	8534	ORF 1972		hypothetical protein Abu_1855	1
Arcobacter	butzleri	7h1h	ORF 1973	1789031	1789519	R	489	162	18042	ORF 1973		hypothetical protein Abu_1856	0.98
Arcobacter	butzleri	7h1h	ORF 1974	1789546	1791117	R	1572	523	59745	ORF 1974		hypothetical protein Abu_1857	0.96
Arcobacter	butzleri	7h1h	ORF 1975	1791126	1791431	R	306	101	11025	ORF 1975		hypothetical protein Abu_1858	1
Arcobacter	butzleri	7h1h	ORF 1976	1791560	1793683	R	2124	707	78840	ORF 1976		heavy metal-(Cd/Co/Hg/Pb/Zn)-translocating P-type ATPase	0.97
Arcobacter	butzleri	7h1h	ORF 1977	1793688	1794029	R	342	113	12841	ORF 1977		ArsR family transcriptional regulator	0.98
Arcobacter	butzleri	7h1h	ORF 1978	1794144	1796270	R	2127	708	79321	ORF 1978		TonB-dependent receptor protein	0.98
Arcobacter	butzleri	7h1h	ORF 1979	1796483	1797037	F	555	184	21988	ORF 1979		hypothetical protein Abu_1862	0.97
Arcobacter	butzleri	7h1h	ORF 1980	1797037	1800117	F	3081	1026	116348	ORF 1980		AcrB/AcrD/AcrF family protein	0.99
Arcobacter	butzleri	7h1h	ORF 1981	1800120	1800818	F	699	232	27016	ORF 1981		hypothetical protein Abu_1864	0.98
Arcobacter	butzleri	7h1h	ORF 1982	1800818	1800952	F	135	44	5312	ORF 1982		hypothetical protein Abu_1865	1
Arcobacter	butzleri	7h1h	ORF 1983	1800976	1801974	F	999	332	38800	ORF 1983		hypothetical protein Abu_1865	0.98
Arcobacter	butzleri	7h1h	ORF 1984	1802179	1802397	F	219	72	8132	ORF 1984	cspA	cold-shock protein, DNA-binding	1
Arcobacter	butzleri	7h1h	ORF 1985	1802431	1802571	F	141	46	4984	ORF 1985		hypothetical protein Abu_1867	0.97
Arcobacter	butzleri	7h1h	ORF 1986	1802595	1803275	R	681	226	26768	ORF 1986		two-component response regulator	0.99
Arcobacter	butzleri	7h1h	ORF 1987	1803351	1805054	F	1704	567	66821	ORF 1987		two-component sensor histidine kinase	0.98
Arcobacter	butzleri	7h1h	ORF 1988	1806267	1807049	F	783	260	28837	ORF 1988		ABC transporter, permease protein	0.98
Arcobacter	butzleri	7h1h	ORF 1989	1807037	1807786	F	750	249	28264	ORF 1989		ABC transporter, ATP-binding protein	0.98
Arcobacter	butzleri	7h1h	ORF 1990	1807783	1809018	F	1236	411	47640	ORF 1990		nitrite/nitric oxide reductase-related protein NnrS	0.98
Arcobacter	butzleri	7h1h	ORF 1991	1809039	1810007	F	969	322	36574	ORF 1991		putative sulfonate/nitrate transport system substrate-binding protein	0.96
Arcobacter	butzleri	7h1h	ORF 1992	1810096	1811313	F	1218	405	44196	ORF 1992		TonB-dependent receptor protein	0.97
Arcobacter	butzleri	7h1h	ORF 1993	1811349	1812158	F	810	269	30392	ORF 1993		TonB-dependent receptor protein	0.98
Arcobacter	butzleri	7h1h	ORF 1994	1812201	1813347	R	1146	381	41166	ORF 1994	araJ	putative transport protein AraJ	0.99
Arcobacter	butzleri	7h1h	ORF 1995							ORF 1995
Arcobacter	butzleri	7h1h	ORF 1996	1813421	1814182	R	762	253	29186	ORF 1996		alpha/beta hydrolase	0.97
Arcobacter	butzleri	7h1h	ORF 1997	1814404	1814787	F	384	127	14119	ORF 1997	rpsL	30S ribosomal protein S12	1
Arcobacter	butzleri	7h1h	ORF 1998	1814804	1815271	F	468	155	17931	ORF 1998	rpsG	30S ribosomal protein S7	1
[truncated: 430 more rows]
