# Supplementary material for: Exploring the Diversity of Arcobacter butzleri from Cattle in the UK Using MLST and Whole Genome Sequencing
Source: PLoS One. 2013 Feb 6;8(2):e55240. doi: 10.1371/journal.pone.0055240 (PMC3566208; doi:10.1371/journal.pone.0055240)
Supplement: Table S3 — Table showing all regions of greater than 5kb which were novel to 7h1h. (XLSX) [file pone.0055240.s003.xlsx]

## Sheet: Sheet1
7h1h Locus	Start	End	Size of novel area	BLASTP database matches/putative functions
ORF19-ORF26	15328	21840	6513	Phage integrase [Sulfurimonas denitrificans]
				putative transcriptional regulator [Desulfovibrio desulfuricans G20]
				Hypothetical proteins
				Putative phage replication protein
				Acriflavin resistance protein, Clostridium beijerinckii
				cell divisionFtsK/SpoIIIE [Thermus aquaticus]
				arsenite-activated ATPase ArsA [Bacillus sp.]
ORF556-ORF563	524529	529652	5124	ABC transporter, ATP-binding protein NosF [Rhodobacterales bacterium]
				Hypothetical proteins
				fatty acid ELOngation family member (elo-8) [Caenorhabditis elegans]
				unnamed protein product [Tetraodon nigroviridis]
ORF720-ORF747	672165	692980	20816	nucleoside-diphosphate-sugar epimerase [Sulfurospirillum deleyianum DSM 6946]
				glucose-1-phosphate thymidylyltransferase [Campylobacterales bacterium GD 1]
				dTDP-4-dehydrorhamnose 3,5-epimerase [Campylobacterales bacterium GD 1]
				dTDP-4-dehydrorhamnose reductase [Campylobacterales bacterium GD 1]
				dTDP-glucose 4,6-dehydratase
				hypothetical protein [Campylobacter jejuni]
				hypothetical protein CJJ81176_1314 [Campylobacter jejuni subsp. jejuni 81-176]
				hypothetical protein BACPEC_00376 [Bacteroides pectinophilus ATCC 43243]
				4-hydroxy-2-oxovalerate aldolase domain protein [Burkholderia ubonensis bu]
				hypothetical protein DESPIG_01620 [Desulfovibrio piger ATCC 29098]
				beta-hexosaminidase beta-subunit [Oryctolagus cuniculus]
				serine acetyltransferase [Vibrio fischeri MJ11]
				hypothetical protein glr3782 [Gloeobacter violaceus PCC 7421]
				hypothetical protein RTM1035_09878 [Roseovarius sp. TM1035]
				hypothetical protein Mmwyl1_0589 [Marinomonas sp. MWYL1]
				conserved hypothetical protein [Vibrio cholerae MZO-3]
				hypothetical protein PcarcW_14202 [Pectobacterium carotovorum subsp. carotovorum WPP14]
				glycosyl transferase, group 1 [Thermodesulfovibrio yellowstonii DSM 11347]
				hypothetical protein PcarbP_07969 [Pectobacterium carotovorum subsp. brasiliensis PBR1692]
				hypothetical protein CLOLEP_03905 [Clostridium leptum DSM 753]
				O-antigen polymerase family protein [Enterococcus faecalis TUSoD Ef11]
				putative membrane protein [Vibrio cholerae 623-39]
				WbsY [Escherichia coli] - glycosyltransferase
				nucleoside-diphosphate-sugar epimerase [Sulfurospirillum deleyianum DSM 6946]
				Ribbon-helix-helix protein, copG family [Halogeometricum borinquense DSM 11551]
				PemK family transcriptional regulator [Nitratiruptor sp. SB155-2]
ORF1249-ORF1263	1111432	1136160	24729	hypothetical protein SUN_0733 [Sulfurovum sp. NBC37-1]
				hypothetical protein Rfer_1321 [Rhodoferax ferrireducens T118]
				hypothetical protein XAC2434 [Xanthomonas axonopodis pv. citri str. 306]
				hypothetical protein ELI_07875 [Erythrobacter litoralis HTCC2594]
				SMC domain-containing protein [Marinobacter aquaeolei VT8]
				exonuclease SbcC [Chlorobium tepidum TLS]
				hypothetical protein CIT292_01381 [Citrobacter youngae ATCC 29220]
				hypothetical protein Abu_1170
				type I secretion membrane fusion protein, HlyD family [Rhodobacteraceae bacterium KLH11]
				toxin secretion ABC transporter (ATP-binding and membrane protein); hlyB-like protein [Bradyrhizobium sp. ORS278]
				outer membrane protein TolC [Aeromonas salmonicida subsp. salmonicida A449]
				RTX toxin activating acyltransferase [alpha proteobacterium BAL199]
				calcium binding hemolysin protein, putative [Oceanicola granulosus HTCC2516]
				hemolysin-type calcium-binding region [Magnetococcus sp. MC-1]
				outer membrane adhesin like proteiin [Caulobacter sp. K31]
ORF2292-ORF2305	2083963	2100092	16130	hypothetical protein Hneap_1656 [Halothiobacillus neapolitanus c2]
				hypothetical protein bthur0004_65210 [Bacillus thuringiensis serovar sotto str. T04001]
				hypothetical protein FP1531 [Flavobacterium psychrophilum JIP02/86]
				hypothetical protein Gmet_3046 [Geobacter metallireducens GS-15]
				integrase catalytic subunit [Sulfurimonas denitrificans DSM 1251]
				TniB [Aeromonas salmonicida subsp. salmonicida A449]
				hypothetical protein Suden_0695 [Sulfurimonas denitrificans DSM 1251]
				hypothetical protein M23134_03887 [Microscilla marina ATCC 23134]
				type I restriction-modification system, M subunit, putative [Porphyromonas gingivalis W83]
				type I restriction-modification system, M subunit, putative [Porphyromonas gingivalis W83]
				conserved hypothetical protein, putative transcriptional regulator [Campylobacter lari RM2100]
				hypothetical protein Gmet_3068 [Geobacter metallireducens GS-15]
ORF2351-ORF2372	2143899	2164161	20263	flagellar protein G [Helicobacter bilis ATCC 43879]
				hypothetical protein NAMH_1596 [Nautilia profundicola AmH]
				hypothetical protein HG1285_16465 [Hydrogenivirga sp. 128-5-R1-1]
				hypothetical protein HG1285_16470 [Hydrogenivirga sp. 128-5-R1-1]
				hypothetical protein HG1285_16475 [Hydrogenivirga sp. 128-5-R1-1]
				putative glycerol phosphotransferase [Nautilia profundicola AmH]
				pyrophosphorylase [Nautilia profundicola AmH]
				PREDICTED: similar to pol-like protein [Hydra magnipapillata]
				hypothetical protein METSMIALI_00475 [Methanobrevibacter smithii DSM 2375]
				methyltransferase type 11 [Vibrio parahaemolyticus 16]
				Phytanoyl-CoA dioxygenase [Sideroxydans lithotrophicus ES-1]
				methyltransferase FkbM family [Sideroxydans lithotrophicus ES-1]
				conserved hypothetical protein [Sideroxydans lithotrophicus ES-1]
				methyltransferase type 12 [Flavobacterium johnsoniae UW101]
				acyltransferase [Marinomonas sp. MWYL1]
				conserved hypothetical protein [Clostridium sp. 7_2_43FAA]
				(aminotransferase) *divergent from RM4018. 73% homology
				4-alpha-L-fucosyltransferase [Sulfurovum sp. NBC37-1]
				hypothetical protein FerpDRAFT_0567 [Ferroglobus placidus DSM 10642]
				conserved hypothetical protein [Campylobacterales bacterium GD 1]
				hypothetical protein Abu_2253
